# Supplementary material for: Asymmetric Ru-In atomic pairs promote highly active and stable acetylene hydrochlorination
Source: Nat Commun. 2024 Jul 17;15:6035. doi: 10.1038/s41467-024-50221-3 (PMC11254904; doi:10.1038/s41467-024-50221-3)
Supplement: Supplementary file 3 — Source Data [file 41467_2024_50221_MOESM3_ESM.xlsx]

## Sheet: Figure 2
XRD data for catalysts
10	60	98	66	36
10.02	64	76	76	42
10.04	64	70	72	42
10.06	58	96	70	44
10.08	72	84	76	48
10.1	72	82	68	34
10.12	58	70	60	50
10.14	64	80	64	50
10.16	60	84	64	48
10.18	72	82	70	44
10.2	64	98	70	40
10.22	72	86	68	42
10.24	74	80	70	34
10.26	54	84	64	30
10.28	58	82	68	42
10.3	66	92	74	42
10.32	78	72	58	38
10.34	72	76	80	38
10.36	66	78	66	40
10.38	62	92	70	38
10.4	84	98	50	30
10.42	68	70	62	44
10.44	82	94	68	38
10.46	56	68	84	38
10.48	68	96	50	28
10.5	70	74	64	54
10.52	70	88	58	46
10.54	62	88	60	38
10.56	74	92	72	44
10.58	58	76	68	40
10.6	68	98	64	54
10.62	84	90	64	40
10.64	70	70	58	44
10.66	62	80	68	48
10.68	78	84	62	40
10.7	72	68	56	42
10.72	66	76	66	42
10.74	62	82	60	42
10.76	68	80	46	48
10.78	86	74	52	36
10.8	70	80	48	42
10.82	66	90	74	44
10.84	60	78	66	40
10.86	64	78	66	44
10.88	76	70	56	42
10.9	54	90	70	48
10.92	68	66	66	38
10.94	64	64	58	34
10.96	68	84	56	42
10.98	72	96	64	42
11	74	66	48	42
11.02	76	80	54	44
11.04	60	82	66	44
11.06	78	82	62	42
11.08	58	66	64	36
11.1	66	56	60	46
11.12	62	72	72	42
11.14	58	72	66	42
11.16	52	84	72	42
11.18	68	92	68	38
11.2	74	82	68	42
11.22	80	84	72	38
11.24	58	82	60	50
11.26	44	84	60	42
11.28	68	76	48	40
11.3	64	62	58	42
11.32	60	78	50	30
11.34	84	72	66	48
11.36	54	80	56	42
11.38	76	80	62	40
11.4	82	80	70	42
11.42	76	102	56	44
11.44	64	82	60	36
11.46	82	80	56	44
11.48	60	86	44	50
11.5	58	80	50	46
11.52	64	74	56	38
11.54	76	64	64	60
11.56	84	78	66	46
11.58	72	70	64	40
11.6	70	66	54	40
11.62	60	68	58	50
11.64	76	80	70	40
11.66	64	76	54	62
11.68	74	66	54	38
11.7	62	68	58	36
11.72	70	76	56	38
11.74	50	74	48	40
11.76	68	70	70	42
11.78	64	72	52	44
11.8	68	60	60	34
11.82	66	76	58	48
11.84	62	68	54	34
11.86	58	78	76	34
11.88	64	70	56	32
11.9	74	94	46	34
11.92	60	62	70	52
11.94	62	72	58	40
11.96	64	96	48	40
11.98	68	76	58	46
12	70	80	58	38
12.02	72	70	68	46
12.04	60	74	56	44
12.06	62	78	74	46
12.08	78	76	60	38
12.1	82	78	50	32
12.12	56	64	44	48
12.14	60	64	66	40
12.16	74	66	60	42
12.18	66	80	56	48
12.2	70	86	54	40
12.22	56	70	48	36
12.24	72	60	54	38
12.26	68	70	66	36
12.28	56	66	64	48
12.3	68	84	64	52
12.32	68	82	46	42
12.34	76	62	48	42
12.36	78	62	46	36
12.38	70	58	52	44
12.4	56	76	60	44
12.42	50	68	62	42
12.44	64	66	60	52
12.46	56	64	54	34
12.48	68	78	50	42
12.5	60	66	56	36
12.52	68	60	76	42
12.54	62	72	58	46
12.56	68	70	58	46
12.58	72	78	58	40
12.6	76	88	70	46
12.62	64	60	56	44
12.64	60	70	64	36
12.66	72	70	68	48
12.68	54	62	60	44
12.7	66	70	60	46
12.72	64	66	58	48
12.74	78	74	70	46
12.76	74	62	56	38
12.78	76	62	62	46
12.8	64	62	56	52
12.82	56	70	54	52
12.84	62	70	60	56
12.86	56	68	60	36
12.88	64	78	62	48
12.9	74	92	56	34
12.92	64	64	50	48
12.94	74	70	56	44
12.96	78	74	58	46
12.98	64	76	54	36
13	66	82	64	48
13.02	64	66	46	46
13.04	78	74	46	34
13.06	60	66	62	40
13.08	74	62	52	38
13.1	78	72	48	44
13.12	76	76	52	38
13.14	60	76	54	38
13.16	60	68	62	38
13.18	96	80	52	48
13.2	70	70	60	52
13.22	64	60	56	38
13.24	62	58	46	50
13.26	74	76	54	50
13.28	74	76	50	38
13.3	66	78	64	50
13.32	94	62	44	52
13.34	60	62	50	48
13.36	76	72	64	40
13.38	72	70	50	36
13.4	74	68	58	44
13.42	64	70	38	42
13.44	80	78	70	40
13.46	70	72	56	44
13.48	74	90	52	46
13.5	72	68	60	54
13.52	58	82	54	44
13.54	68	74	56	36
13.56	66	70	54	36
13.58	60	68	44	44
13.6	60	84	62	50
13.62	74	74	68	46
13.64	80	70	58	42
13.66	72	68	52	50
13.68	50	66	50	50
13.7	70	64	58	36
13.72	66	60	62	40
13.74	66	66	46	56
13.76	76	82	52	50
13.78	76	66	62	28
13.8	72	68	50	48
13.82	80	62	58	46
13.84	70	70	66	44
13.86	56	84	62	42
13.88	62	68	56	40
13.9	66	74	64	42
13.92	62	66	62	42
13.94	80	68	68	50
13.96	72	72	64	46
13.98	76	68	62	38
14	74	66	50	42
14.02	88	54	52	56
14.04	62	84	48	48
14.06	78	88	38	38
14.08	82	78	54	36
14.1	64	72	50	46
14.12	78	66	58	54
14.14	74	56	66	42
14.16	78	62	70	52
14.18	76	90	52	44
14.2	66	66	48	44
14.22	72	76	64	42
14.24	80	56	58	40
14.26	66	70	52	56
14.28	66	68	54	38
14.3	60	60	54	46
14.32	68	62	60	58
14.34	76	70	68	42
14.36	70	70	58	54
14.38	70	62	62	46
14.4	60	58	66	44
14.42	56	68	56	50
14.44	74	90	72	58
14.46	56	70	62	46
14.48	70	60	54	46
14.5	64	78	56	42
14.52	78	72	52	60
14.54	72	76	62	48
14.56	64	68	66	58
14.58	58	82	56	50
14.6	74	68	66	44
14.62	74	62	54	46
14.64	80	78	66	62
14.66	68	70	66	50
14.68	76	50	60	52
14.7	72	64	60	58
14.72	70	70	48	48
14.74	70	62	60	46
14.76	60	70	64	42
14.78	76	62	70	36
14.8	68	72	70	40
14.82	72	76	58	48
14.84	88	80	58	38
14.86	68	68	56	42
14.88	60	68	46	54
14.9	84	74	50	36
14.92	72	82	66	40
14.94	82	68	48	42
14.96	76	68	56	52
14.98	74	82	52	56
15	70	62	50	56
15.02	70	70	56	64
15.04	70	56	68	44
15.06	72	70	56	48
15.08	74	74	58	46
15.1	80	62	74	38
15.12	64	68	58	42
15.14	74	60	46	62
15.16	70	84	56	48
15.18	72	70	58	38
15.2	80	70	60	56
15.22	56	82	52	50
15.24	68	74	60	48
15.26	68	68	56	44
15.28	74	82	64	56
15.3	76	70	64	56
15.32	84	68	60	50
15.34	60	52	62	52
15.36	74	64	74	46
15.38	88	62	50	44
15.4	62	70	52	52
15.42	74	80	62	42
15.44	82	90	62	48
15.46	80	74	54	50
15.48	90	72	54	48
15.5	68	74	54	48
15.52	52	80	56	38
15.54	70	70	54	42
15.56	100	96	58	40
15.58	80	66	66	48
15.6	60	68	66	48
15.62	76	82	60	46
15.64	68	70	58	38
15.66	72	80	56	60
15.68	82	70	64	50
15.7	84	74	42	44
15.72	74	72	62	46
15.74	64	68	44	46
15.76	64	76	66	50
15.78	78	68	68	60
15.8	64	64	66	42
15.82	74	70	62	56
15.84	84	68	60	38
15.86	76	66	58	62
15.88	78	74	74	62
15.9	76	74	44	46
15.92	76	68	66	50
15.94	78	80	58	62
15.96	80	74	50	50
15.98	86	72	64	38
16	70	78	50	56
16.02	74	76	64	44
16.04	74	74	62	54
16.06	74	64	46	38
16.08	72	76	56	48
16.1	72	80	62	48
16.12	74	76	76	60
16.14	72	74	62	50
16.16	68	76	68	46
16.18	68	72	62	60
16.2	86	74	62	42
16.22	82	76	72	48
16.24	68	80	50	40
16.26	68	62	62	52
16.28	82	64	60	40
16.3	72	76	66	58
16.32	76	74	76	46
16.34	70	82	52	40
16.36	64	72	56	42
16.38	62	68	64	48
16.4	88	80	56	64
16.42	78	74	52	46
16.44	74	82	68	50
16.46	64	60	62	52
16.48	74	82	64	50
16.5	76	74	66	44
16.52	88	66	70	44
16.54	86	70	60	54
16.56	68	74	62	54
16.58	94	78	64	54
16.6	78	70	76	60
16.62	76	72	60	56
16.64	60	62	74	50
16.66	86	90	56	56
16.68	84	80	54	58
16.7	98	76	54	64
16.72	70	72	56	46
16.74	70	74	66	60
16.76	80	80	64	42
16.78	78	74	58	40
16.8	92	88	48	52
16.82	80	80	60	58
16.84	76	90	72	48
16.86	70	84	70	54
16.88	74	82	68	46
16.9	74	70	70	54
16.92	72	84	66	62
16.94	76	80	62	48
16.96	78	90	56	52
16.98	80	90	66	52
17	72	76	58	54
17.02	86	80	76	64
17.04	92	80	54	44
17.06	90	90	60	66
17.08	72	88	68	44
17.1	78	70	68	58
17.12	80	92	56	60
17.14	84	62	64	64
17.16	82	64	48	56
17.18	74	72	64	60
17.2	78	88	58	56
17.22	78	68	58	52
17.24	84	54	68	44
17.26	72	92	54	56
17.28	84	90	68	40
17.3	100	102	66	58
17.32	86	74	62	60
17.34	82	88	68	46
17.36	78	68	80	58
17.38	80	76	70	48
17.4	92	62	58	66
17.42	82	98	84	56
17.44	90	88	86	54
17.46	88	96	74	52
17.48	64	78	70	42
17.5	78	76	60	50
17.52	78	86	80	50
17.54	86	68	64	54
17.56	90	86	70	50
17.58	94	72	78	46
17.6	92	80	50	48
17.62	84	68	88	54
17.64	80	82	72	58
17.66	102	98	76	64
17.68	84	96	76	46
17.7	86	80	62	60
17.72	78	78	60	56
17.74	74	60	70	58
17.76	94	86	76	70
17.78	96	96	70	58
17.8	94	84	70	58
17.82	80	74	70	62
17.84	74	86	72	66
17.86	84	90	64	58
17.88	82	88	80	64
17.9	92	90	74	58
17.92	98	88	72	54
17.94	86	80	60	60
17.96	90	84	62	62
17.98	94	86	60	62
18	72	86	62	60
18.02	76	72	70	52
18.04	78	84	78	70
18.06	96	78	60	54
18.08	88	90	70	54
18.1	78	66	74	64
18.12	70	64	76	54
18.14	92	92	68	40
18.16	92	100	80	62
18.18	94	72	78	38
18.2	88	78	74	56
18.22	78	86	78	58
18.24	76	70	82	60
18.26	84	82	74	66
18.28	92	70	56	62
18.3	90	84	66	54
18.32	84	94	68	62
18.34	68	74	74	50
18.36	74	94	72	58
18.38	82	80	76	54
18.4	88	72	78	58
18.42	106	84	70	58
18.44	90	90	70	60
18.46	90	80	86	62
18.48	98	86	72	62
18.5	96	76	68	84
18.52	86	108	76	62
18.54	80	78	82	66
18.56	98	92	62	60
18.58	80	104	76	62
18.6	80	88	84	70
18.62	94	88	88	74
18.64	98	98	68	70
18.66	92	104	72	60
18.68	110	104	74	58
18.7	72	86	72	66
18.72	80	84	72	66
18.74	74	90	76	60
18.76	96	92	90	58
18.78	96	92	82	58
18.8	70	88	74	60
18.82	100	82	72	62
18.84	88	68	64	66
18.86	90	86	64	76
18.88	88	88	86	62
18.9	84	96	76	70
18.92	100	104	70	52
18.94	90	94	80	62
18.96	86	102	82	62
18.98	80	80	64	66
19	88	96	90	66
19.02	92	98	66	78
19.04	94	82	76	62
19.06	102	88	82	62
19.08	86	106	66	68
19.1	92	78	64	74
19.12	78	82	68	66
19.14	104	90	82	52
19.16	90	110	86	50
19.18	80	90	70	50
19.2	96	102	82	82
19.22	76	100	62	64
19.24	90	98	82	70
19.26	84	88	92	64
19.28	102	82	64	68
19.3	84	104	78	66
19.32	104	106	72	64
19.34	88	100	102	62
19.36	92	86	84	58
19.38	88	100	80	56
19.4	92	68	82	68
19.42	92	84	68	72
19.44	100	102	84	74
19.46	108	82	90	70
19.48	104	94	80	64
19.5	88	106	88	66
19.52	98	106	86	68
19.54	96	104	80	50
19.56	98	120	78	58
19.58	92	106	72	62
19.6	86	90	88	68
19.62	92	88	72	58
19.64	116	102	80	64
19.66	96	80	88	80
19.68	98	86	68	76
19.7	82	90	66	60
19.72	88	102	86	64
19.74	100	102	70	52
19.76	96	70	80	74
19.78	80	86	82	62
19.8	98	102	96	72
19.82	102	92	92	68
19.84	92	104	74	72
19.86	84	96	94	62
19.88	110	94	78	62
19.9	88	108	92	68
19.92	100	108	88	76
19.94	90	114	90	72
19.96	98	96	84	90
19.98	98	92	92	66
20	98	106	84	72
20.02	98	112	90	74
20.04	108	100	92	70
20.06	74	92	86	62
20.08	90	88	84	54
20.1	106	104	94	78
20.12	106	110	88	58
20.14	96	118	90	90
20.16	100	90	88	62
20.18	82	104	84	66
20.2	92	100	84	66
20.22	98	102	110	94
20.24	82	90	78	68
20.26	98	114	96	78
20.28	88	102	82	70
20.3	124	96	92	78
20.32	106	132	94	62
20.34	96	122	80	72
20.36	98	118	84	72
20.38	88	88	94	72
20.4	102	104	84	66
20.42	100	126	86	70
20.44	92	100	100	90
20.46	92	98	84	72
20.48	84	114	96	76
20.5	84	114	80	72
20.52	108	116	92	78
20.54	94	122	90	66
20.56	108	106	104	76
20.58	92	124	96	76
20.6	96	114	90	74
20.62	106	98	82	80
20.64	104	128	98	70
20.66	118	110	86	76
20.68	120	120	84	58
20.7	96	106	88	72
20.72	96	116	88	70
20.74	118	106	70	84
20.76	112	94	102	78
20.78	106	128	80	74
20.8	104	116	96	84
20.82	100	118	108	72
20.84	102	92	98	70
20.86	100	122	90	78
20.88	116	126	80	64
20.9	114	112	100	76
20.92	104	118	94	80
20.94	98	86	98	62
20.96	96	110	102	82
20.98	110	128	102	82
21	130	102	82	72
21.02	98	122	82	80
21.04	114	134	94	98
21.06	108	120	100	60
21.08	100	102	98	80
21.1	108	120	94	72
21.12	82	122	82	70
21.14	94	130	98	64
21.16	110	138	98	72
21.18	100	140	96	80
21.2	98	122	96	74
21.22	124	120	110	74
21.24	114	126	92	92
21.26	102	114	106	82
21.28	124	116	90	76
21.3	120	112	78	88
21.32	100	110	98	76
21.34	116	134	80	70
21.36	96	120	98	100
21.38	98	126	106	66
21.4	100	124	98	80
21.42	98	120	80	80
21.44	104	108	92	86
21.46	102	116	104	86
21.48	108	130	112	94
21.5	112	132	114	82
21.52	116	120	104	90
21.54	122	126	102	78
21.56	106	124	102	62
21.58	112	120	98	76
21.6	132	110	104	94
21.62	102	108	90	86
21.64	108	132	88	98
21.66	104	140	112	82
21.68	110	124	116	86
21.7	96	134	96	66
21.72	104	118	104	68
21.74	104	118	94	96
21.76	102	120	112	80
21.78	108	118	96	76
21.8	126	114	88	80
21.82	84	134	104	82
21.84	94	112	98	62
21.86	116	122	110	82
21.88	98	104	112	82
21.9	128	134	116	98
21.92	110	116	110	92
21.94	120	132	134	90
21.96	122	112	106	84
21.98	130	118	94	78
22	122	140	112	82
22.02	104	134	100	76
22.04	120	110	120	94
22.06	124	136	92	98
22.08	120	132	98	82
22.1	118	122	108	70
22.12	124	136	116	60
22.14	104	144	114	72
22.16	120	124	100	92
22.18	92	130	114	80
22.2	106	118	98	94
22.22	124	120	108	70
22.24	96	112	96	96
22.26	102	132	110	80
22.28	118	152	96	78
22.3	124	132	122	88
22.32	108	146	110	102
22.34	100	114	118	84
22.36	100	134	98	80
22.38	118	120	96	96
22.4	112	140	108	74
22.42	88	158	96	88
22.44	118	138	126	96
22.46	130	122	110	90
22.48	110	134	134	98
22.5	120	118	104	94
22.52	112	138	94	104
22.54	116	138	100	68
22.56	102	138	114	92
22.58	104	136	110	88
22.6	122	130	104	90
22.62	128	150	138	94
22.64	102	134	114	68
22.66	122	150	122	88
22.68	130	140	124	90
22.7	132	150	128	86
22.72	100	122	102	98
22.74	124	112	120	84
22.76	112	134	112	86
22.78	136	162	128	98
22.8	124	128	114	92
22.82	118	122	114	108
22.84	130	148	114	82
22.86	118	150	110	82
22.88	118	144	108	74
22.9	128	132	122	78
22.92	110	142	114	80
22.94	116	142	104	96
22.96	124	130	114	94
22.98	114	134	96	86
23	106	124	114	88
23.02	112	138	92	110
23.04	108	132	122	96
23.06	116	130	112	86
23.08	132	144	112	84
23.1	124	136	96	82
23.12	120	118	116	92
23.14	114	152	130	104
23.16	132	142	110	78
23.18	114	128	116	98
23.2	104	134	86	82
23.22	130	140	114	108
23.24	108	136	110	94
23.26	116	138	122	110
23.28	126	128	116	92
23.3	112	144	128	116
23.32	102	142	120	92
23.34	112	146	126	104
23.36	108	138	138	94
23.38	136	150	130	92
23.4	122	136	128	100
23.42	108	132	92	94
23.44	120	124	116	82
23.46	106	140	114	78
23.48	118	150	106	90
23.5	118	132	116	104
23.52	112	140	100	104
23.54	112	132	114	94
23.56	126	146	132	108
23.58	102	150	110	86
23.6	112	134	120	92
23.62	116	124	110	90
23.64	134	134	122	86
23.66	112	144	128	102
23.68	120	128	132	88
23.7	116	154	102	88
23.72	106	148	106	98
23.74	112	128	134	96
23.76	106	138	148	94
23.78	104	132	132	102
23.8	118	146	122	116
23.82	96	142	116	102
23.84	128	120	138	116
23.86	140	144	122	88
23.88	108	128	98	112
23.9	128	150	122	86
23.92	138	150	104	94
23.94	122	126	122	106
23.96	112	138	126	102
23.98	106	140	128	110
24	118	162	112	102
24.02	104	148	122	104
24.04	122	142	146	104
24.06	132	156	120	120
24.08	98	150	142	90
24.1	112	156	106	104
24.12	122	132	122	94
24.14	114	152	118	80
24.16	110	150	116	96
24.18	120	166	132	114
24.2	118	132	116	80
24.22	110	142	118	114
24.24	116	144	122	78
24.26	106	160	128	88
24.28	110	140	118	112
24.3	138	174	110	90
24.32	108	148	110	88
24.34	112	170	124	86
24.36	100	154	108	126
24.38	114	144	136	102
24.4	96	136	112	102
24.42	136	142	128	90
24.44	106	124	132	114
24.46	122	162	112	110
24.48	140	136	100	82
24.5	140	154	134	88
24.52	124	140	116	100
24.54	122	154	114	116
24.56	110	142	118	102
24.58	112	160	114	102
24.6	118	126	138	96
24.62	96	128	112	98
24.64	114	146	116	100
24.66	144	148	108	114
24.68	122	138	116	106
24.7	96	148	108	90
24.72	122	160	118	84
24.74	116	134	116	80
24.76	112	158	126	90
24.78	138	136	116	104
24.8	120	134	116	94
24.82	114	138	122	82
24.84	126	136	128	92
24.86	110	128	114	84
24.88	140	120	110	88
24.9	114	158	114	102
24.92	108	126	112	92
24.94	108	158	116	84
24.96	118	138	118	92
24.98	120	144	116	90
25	112	158	138	94
25.02	98	146	126	96
25.04	114	156	128	96
25.06	106	154	130	104
25.08	140	138	116	90
25.1	116	152	132	100
25.12	112	150	122	88
25.14	118	152	118	74
25.16	118	148	134	88
25.18	120	146	128	84
25.2	104	134	122	78
25.22	112	152	110	86
25.24	110	134	102	92
25.26	106	158	114	102
25.28	94	142	118	88
25.3	122	162	124	96
25.32	134	142	122	86
25.34	98	174	104	80
25.36	120	154	110	108
25.38	108	142	100	80
25.4	114	144	136	102
25.42	90	144	120	84
25.44	114	136	102	92
25.46	114	144	108	88
25.48	116	116	126	82
25.5	100	130	98	102
25.52	116	134	134	98
25.54	120	138	108	98
25.56	106	140	126	106
25.58	120	138	118	112
25.6	94	142	122	104
25.62	100	124	110	82
25.64	120	134	116	98
25.66	114	106	106	106
25.68	102	136	104	96
25.7	98	142	120	96
25.72	118	140	112	102
25.74	100	128	126	90
25.76	116	164	110	92
25.78	78	136	94	96
25.8	96	106	120	98
25.82	128	120	128	100
25.84	106	142	124	100
25.86	112	136	108	98
25.88	104	128	104	96
25.9	96	142	102	68
25.92	108	116	114	98
25.94	118	144	104	106
25.96	96	126	112	70
25.98	116	148	106	74
26	112	120	120	78
26.02	98	132	110	102
26.04	102	138	112	106
26.06	100	134	108	118
26.08	76	132	118	84
26.1	94	128	122	100
26.12	86	126	112	78
26.14	82	128	114	102
26.16	102	122	102	98
26.18	90	124	118	102
26.2	126	138	110	88
26.22	102	110	134	82
26.24	118	116	106	88
26.26	106	134	112	82
26.28	98	134	106	86
26.3	112	146	102	90
26.32	88	112	112	88
26.34	94	142	112	78
26.36	108	136	106	76
26.38	86	144	96	84
26.4	102	108	100	96
26.42	84	106	86	86
26.44	102	114	116	72
26.46	108	128	112	94
26.48	92	132	112	96
26.5	104	120	120	96
26.52	104	120	120	92
26.54	98	100	126	86
26.56	84	136	108	88
26.58	104	122	86	72
26.6	102	128	114	86
26.62	106	120	106	98
26.64	98	142	98	92
26.66	90	146	104	86
26.68	90	108	116	92
26.7	86	132	108	88
26.72	88	138	116	96
26.74	108	116	94	100
26.76	104	134	104	74
26.78	98	90	102	76
26.8	96	134	96	90
26.82	84	112	122	80
26.84	96	118	108	102
26.86	88	128	110	88
26.88	82	134	102	72
26.9	94	124	96	92
26.92	86	126	112	82
26.94	104	142	96	84
26.96	92	118	106	78
26.98	88	110	98	86
27	92	112	114	88
27.02	98	122	120	76
27.04	88	122	98	90
27.06	88	128	104	84
27.08	78	106	104	82
27.1	88	128	94	82
27.12	90	118	100	58
27.14	98	114	96	76
27.16	82	104	94	90
27.18	88	112	94	70
27.2	108	128	88	86
27.22	72	124	108	84
27.24	90	124	92	66
27.26	96	90	114	66
27.28	90	116	112	90
27.3	66	88	108	68
27.32	72	102	98	88
27.34	88	94	106	70
27.36	94	112	100	92
27.38	102	110	88	56
27.4	98	98	88	70
27.42	102	112	92	66
27.44	106	120	98	80
27.46	90	108	98	82
27.48	84	104	104	80
27.5	86	112	90	80
27.52	76	102	86	84
27.54	98	116	108	82
27.56	86	94	98	64
27.58	90	118	90	84
27.6	82	108	104	74
27.62	78	104	86	70
27.64	96	112	84	80
27.66	82	96	86	78
27.68	94	100	96	88
27.7	94	108	70	64
27.72	88	126	80	72
27.74	88	112	98	76
27.76	102	106	96	86
27.78	80	106	94	76
27.8	78	108	84	72
27.82	88	92	98	66
27.84	82	96	70	68
27.86	90	104	78	58
27.88	78	116	88	82
27.9	84	98	84	64
27.92	82	104	94	72
27.94	80	102	82	68
27.96	74	100	78	66
27.98	84	126	92	76
28	76	84	90	80
28.02	72	82	108	76
28.04	84	102	86	70
28.06	74	100	72	92
28.08	90	100	82	86
28.1	86	98	106	66
28.12	84	104	92	70
28.14	94	94	88	78
28.16	90	98	74	72
28.18	64	84	84	82
28.2	70	94	68	66
28.22	78	122	84	78
28.24	76	98	94	70
28.26	80	96	82	86
28.28	68	88	76	60
28.3	88	112	74	54
28.32	86	100	80	70
28.34	80	88	76	64
28.36	84	82	64	74
28.38	72	104	70	72
28.4	76	86	82	76
28.42	58	94	82	70
28.44	80	92	70	82
28.46	72	82	80	68
28.48	82	94	72	76
28.5	74	92	94	66
28.52	72	92	84	84
28.54	64	96	84	70
28.56	62	106	84	60
28.58	76	94	80	70
28.6	86	100	88	80
28.62	78	78	90	72
28.64	74	86	72	58
28.66	94	92	72	66
28.68	86	90	76	78
28.7	78	96	76	72
28.72	82	80	76	78
28.74	78	90	82	76
28.76	78	94	82	64
28.78	68	84	84	58
28.8	76	96	84	72
28.82	70	86	70	72
28.84	82	98	78	68
28.86	78	88	56	68
28.88	58	84	76	60
28.9	78	88	84	72
28.92	72	72	82	62
28.94	68	82	78	68
28.96	66	82	84	54
28.98	72	88	56	66
29	82	102	96	78
29.02	66	90	68	64
29.04	66	66	70	66
29.06	78	76	72	62
29.08	70	74	62	76
29.1	76	72	72	56
29.12	70	88	82	50
29.14	64	90	64	72
29.16	78	76	74	72
29.18	72	84	78	68
29.2	70	98	76	60
29.22	58	92	72	48
29.24	58	92	70	70
29.26	70	92	80	56
29.28	74	66	70	72
29.3	64	82	80	62
29.32	68	78	72	62
29.34	72	74	70	58
29.36	68	78	70	52
29.38	70	76	84	66
29.4	64	66	74	56
29.42	62	82	78	58
29.44	62	72	50	64
29.46	70	64	64	68
29.48	68	88	72	66
29.5	68	82	74	68
29.52	68	78	82	56
29.54	70	70	62	60
29.56	72	78	68	70
29.58	72	78	76	58
29.6	62	66	64	76
29.62	54	68	64	54
29.64	74	74	84	52
29.66	66	64	70	64
29.68	62	90	82	68
29.7	68	62	70	54
29.72	50	64	70	60
29.74	74	70	60	50
29.76	64	74	66	62
29.78	68	80	46	70
29.8	82	72	56	52
29.82	66	70	70	72
29.84	74	82	64	60
29.86	72	72	62	54
29.88	74	62	66	54
29.9	56	60	46	48
29.92	76	68	60	56
29.94	68	74	60	56
29.96	62	72	52	70
29.98	70	74	54	72
30	84	74	60	58
30.02	74	60	64	68
30.04	60	46	62	44
30.06	70	80	54	62
30.08	70	72	66	60
30.1	58	62	48	60
30.12	54	60	76	62
30.14	52	70	70	54
30.16	58	62	58	46
30.18	58	72	66	52
30.2	60	70	54	70
30.22	42	72	54	52
30.24	56	60	70	50
30.26	60	62	70	62
30.28	62	50	60	48
30.3	54	78	58	58
30.32	60	72	46	54
30.34	54	68	58	58
30.36	74	72	58	66
30.38	74	64	70	70
30.4	58	60	66	66
30.42	54	60	54	50
30.44	78	74	60	48
30.46	62	66	40	56
30.48	50	54	60	54
30.5	52	60	46	54
30.52	54	66	54	44
30.54	72	70	52	62
30.56	62	54	48	44
30.58	60	56	50	52
30.6	66	58	48	52
30.62	48	62	64	48
30.64	58	50	52	66
30.66	54	54	56	74
30.68	40	80	46	40
30.7	52	58	32	54
30.72	58	68	78	62
30.74	58	60	46	48
30.76	56	60	50	62
30.78	64	56	66	52
30.8	46	50	56	62
30.82	68	66	54	50
30.84	56	86	48	48
30.86	44	44	60	52
30.88	50	72	56	58
30.9	56	66	54	48
30.92	60	50	52	56
30.94	50	44	58	48
30.96	52	72	54	62
30.98	60	44	60	46
31	58	64	54	62
31.02	60	62	46	58
31.04	72	50	62	40
31.06	54	62	64	62
31.08	54	66	56	56
31.1	46	64	58	52
31.12	56	64	60	58
31.14	44	62	56	46
31.16	58	62	52	64
31.18	54	60	40	44
31.2	54	60	46	50
31.22	58	68	52	50
31.24	54	60	56	40
31.26	40	58	54	62
31.28	44	52	50	50
31.3	46	58	60	42
31.32	52	56	42	64
31.34	54	56	50	54
31.36	42	54	60	52
31.38	48	52	58	52
31.4	46	62	56	58
31.42	56	56	46	56
31.44	44	48	52	46
31.46	52	54	52	58
31.48	48	72	50	54
31.5	54	68	58	52
31.52	30	48	56	52
31.54	44	42	46	42
31.56	48	62	48	52
31.58	68	44	54	50
31.6	56	52	46	56
31.62	54	48	44	54
31.64	60	42	50	60
31.66	50	48	60	36
31.68	44	56	52	56
31.7	50	52	64	52
31.72	52	66	52	52
31.74	44	62	46	36
31.76	42	58	50	48
31.78	50	60	42	50
31.8	54	54	52	56
31.82	44	58	48	48
31.84	60	54	46	50
31.86	48	48	48	46
31.88	52	64	36	58
31.9	48	58	40	48
31.92	40	62	46	44
31.94	56	44	40	48
31.96	56	34	42	44
31.98	46	54	38	56
32	48	50	54	40
32.02	60	64	40	52
32.04	52	50	44	44
32.06	64	36	58	36
32.08	54	58	44	36
32.1	42	44	46	40
32.12	54	38	54	44
32.14	38	48	50	42
32.16	58	60	36	34
32.18	52	58	48	46
32.2	36	44	52	40
32.22	46	62	46	50
32.24	44	54	38	46
32.26	48	60	54	36
32.28	48	44	50	42
32.3	34	48	50	38
32.32	56	48	52	50
32.34	42	48	40	36
32.36	52	44	28	40
32.38	38	54	64	56
32.4	40	60	40	42
32.42	40	52	56	54
32.44	54	44	44	42
32.46	64	56	40	46
32.48	28	44	40	42
32.5	34	44	46	40
32.52	38	64	58	60
32.54	48	58	58	40
32.56	54	58	44	52
32.58	46	56	54	38
32.6	46	54	42	40
32.62	48	44	44	44
32.64	54	48	40	36
32.66	44	46	40	44
32.68	52	56	46	38
32.7	46	62	38	48
32.72	48	52	44	44
32.74	60	48	50	48
32.76	46	42	38	42
32.78	28	52	44	48
32.8	32	52	46	40
32.82	38	50	44	56
32.84	48	40	36	50
32.86	40	44	32	38
32.88	42	44	36	44
32.9	50	58	42	48
32.92	46	48	30	44
32.94	40	34	48	46
32.96	58	44	56	34
32.98	50	42	42	36
33	50	42	36	52
33.02	66	58	48	56
33.04	42	48	40	46
33.06	68	44	42	52
33.08	58	48	48	36
33.1	42	42	40	46
33.12	38	50	56	48
33.14	44	56	50	46
33.16	44	42	50	38
33.18	54	60	48	44
33.2	46	56	38	40
33.22	48	40	48	54
33.24	38	52	38	34
33.26	50	48	52	30
33.28	38	50	44	44
33.3	42	56	44	34
33.32	36	46	42	48
33.34	48	38	42	46
33.36	50	50	38	38
33.38	34	44	28	28
33.4	48	28	30	48
33.42	40	44	36	38
33.44	50	48	30	42
33.46	46	44	38	42
33.48	52	36	36	54
33.5	42	32	38	40
33.52	40	52	52	40
33.54	50	50	42	42
33.56	44	50	44	36
33.58	44	46	36	54
33.6	46	40	46	40
33.62	32	36	48	56
33.64	40	48	36	42
33.66	34	44	36	38
33.68	32	50	46	46
33.7	40	46	40	42
33.72	46	44	40	38
33.74	42	50	48	46
33.76	52	40	50	48
33.78	26	42	34	44
33.8	38	50	42	48
33.82	38	44	34	44
33.84	44	34	54	46
33.86	46	38	34	24
33.88	40	46	38	44
33.9	42	44	44	46
33.92	52	36	34	48
33.94	42	46	42	52
33.96	42	46	46	36
33.98	36	36	30	32
34	40	50	46	44
34.02	34	54	38	44
34.04	46	50	32	42
34.06	42	60	34	38
34.08	44	56	36	46
34.1	40	48	38	34
34.12	44	36	32	42
34.14	40	46	46	36
34.16	36	52	42	42
34.18	46	34	32	40
34.2	40	50	46	48
34.22	36	44	36	42
34.24	40	34	40	50
34.26	40	44	38	40
34.28	46	46	36	46
34.3	46	44	40	36
34.32	28	42	34	44
34.34	46	64	30	44
34.36	30	40	28	38
34.38	48	38	34	46
34.4	40	28	32	38
34.42	32	46	36	40
34.44	34	42	42	28
34.46	40	34	46	48
34.48	30	36	30	54
34.5	44	40	40	48
34.52	44	46	42	40
34.54	46	50	32	34
34.56	48	48	30	46
34.58	42	32	34	48
34.6	30	40	38	38
34.62	30	40	36	42
34.64	42	46	60	34
34.66	40	46	36	40
34.68	42	52	44	56
34.7	42	48	36	40
34.72	46	56	30	32
34.74	30	38	44	38
34.76	28	44	50	34
34.78	36	42	28	36
34.8	38	30	38	36
34.82	28	48	36	38
34.84	46	40	42	26
34.86	40	46	34	38
34.88	48	52	28	40
34.9	32	30	32	38
34.92	34	32	36	38
34.94	36	40	42	38
34.96	42	50	34	38
34.98	38	40	36	36
35	34	36	40	34
35.02	30	52	26	48
35.04	34	46	38	34
35.06	38	38	38	50
35.08	36	42	34	36
35.1	38	42	34	36
35.12	44	30	34	32
35.14	40	34	40	38
35.16	40	36	40	34
35.18	48	46	40	40
35.2	34	32	34	34
35.22	40	48	40	38
35.24	48	46	46	42
35.26	36	36	26	46
35.28	30	42	40	26
35.3	48	36	52	32
35.32	32	44	36	44
35.34	46	48	34	48
35.36	36	38	36	38
35.38	38	50	40	32
35.4	44	42	36	42
35.42	32	34	34	40
35.44	44	42	46	32
35.46	40	44	40	42
35.48	48	48	36	32
35.5	28	36	42	40
35.52	26	30	38	34
35.54	48	32	30	38
35.56	36	42	40	56
35.58	28	40	20	38
35.6	34	32	24	30
35.62	44	44	32	34
35.64	34	40	40	42
35.66	34	32	36	48
35.68	44	34	38	36
35.7	30	40	30	40
35.72	32	32	42	32
35.74	26	36	40	36
35.76	30	36	38	42
35.78	42	40	28	32
35.8	38	42	38	32
35.82	54	36	36	32
35.84	30	34	32	42
35.86	42	30	28	38
35.88	28	38	30	30
35.9	40	30	38	32
35.92	24	38	28	36
35.94	30	34	26	50
35.96	46	18	44	30
35.98	32	40	28	36
36	32	48	32	28
36.02	38	42	38	34
36.04	32	38	28	36
36.06	38	24	44	38
36.08	44	42	34	36
36.1	24	42	40	30
36.12	40	36	28	32
36.14	38	42	36	36
36.16	46	42	36	40
36.18	48	30	36	26
36.2	32	36	28	26
36.22	44	46	30	46
36.24	32	34	36	46
36.26	36	42	32	30
36.28	24	40	40	36
36.3	38	42	46	30
36.32	32	40	34	34
36.34	38	32	44	36
36.36	32	34	38	34
36.38	40	38	40	30
36.4	40	34	32	36
36.42	40	34	30	28
36.44	40	42	36	32
36.46	36	44	42	32
36.48	44	24	34	34
36.5	36	40	44	34
36.52	38	38	34	36
36.54	38	34	26	38
36.56	32	46	36	40
36.58	36	42	38	36
36.6	30	46	26	38
36.62	42	34	26	38
36.64	24	38	32	42
36.66	32	40	32	32
36.68	22	40	30	42
36.7	30	46	30	34
36.72	30	36	30	30
36.74	40	46	34	26
36.76	30	40	22	40
36.78	44	28	32	40
36.8	34	40	32	46
36.82	34	30	38	44
36.84	40	40	38	36
36.86	28	42	32	32
36.88	26	28	20	50
36.9	30	42	40	42
36.92	34	34	38	30
36.94	36	42	30	34
36.96	28	30	32	34
36.98	40	28	36	50
37	44	40	28	32
37.02	26	52	38	36
37.04	32	42	36	36
37.06	18	30	32	32
37.08	24	40	44	42
37.1	34	36	30	40
37.12	28	36	24	30
37.14	28	30	30	28
37.16	34	36	34	50
37.18	42	36	28	44
37.2	40	40	32	34
37.22	40	24	36	34
37.24	28	26	28	26
37.26	22	40	36	38
37.28	30	28	40	24
37.3	26	38	30	40
37.32	34	40	26	42
37.34	26	30	34	36
37.36	28	42	38	38
37.38	38	36	28	40
37.4	46	34	36	36
37.42	32	34	40	32
37.44	30	36	20	30
37.46	38	30	30	42
37.48	44	34	28	34
37.5	32	34	28	24
37.52	38	38	34	46
37.54	28	34	28	24
37.56	30	40	46	40
37.58	28	42	30	28
37.6	34	38	20	36
37.62	40	34	34	38
37.64	38	28	28	34
37.66	26	46	28	36
37.68	36	26	26	26
37.7	40	42	30	36
37.72	40	30	32	38
37.74	34	46	32	32
37.76	34	42	30	30
37.78	42	34	36	36
37.8	40	38	34	34
37.82	30	32	28	38
37.84	30	34	28	36
37.86	26	32	40	38
37.88	34	24	28	40
37.9	30	38	38	30
37.92	32	50	30	38
37.94	36	30	30	42
37.96	38	32	24	32
37.98	26	40	38	38
38	26	32	32	30
38.02	38	40	36	32
38.04	32	30	36	36
38.06	30	38	38	30
38.08	36	26	32	34
38.1	34	32	28	32
38.12	20	46	30	32
38.14	28	24	34	38
38.16	36	30	38	26
38.18	26	26	46	34
38.2	30	38	32	42
38.22	26	34	28	34
38.24	36	28	30	34
38.26	42	28	28	32
38.28	26	42	28	36
38.3	32	40	22	28
38.32	36	32	30	30
38.34	36	42	40	42
38.36	34	22	34	40
38.38	30	36	26	22
38.4	32	36	34	38
38.42	30	38	28	32
38.44	44	28	28	36
38.46	30	30	30	30
38.48	32	34	30	44
38.5	32	48	34	38
38.52	36	32	40	36
38.54	38	38	28	40
38.56	36	28	36	24
38.58	34	42	30	22
38.6	24	32	30	38
38.62	34	28	28	34
38.64	36	42	28	36
38.66	36	34	40	32
38.68	30	34	30	36
38.7	44	42	30	42
38.72	32	26	34	30
38.74	32	26	40	34
38.76	28	38	44	36
38.78	40	30	30	36
38.8	38	34	20	38
38.82	28	36	34	28
38.84	24	30	34	24
38.86	34	34	26	36
38.88	36	30	42	34
38.9	38	36	34	42
38.92	26	26	32	28
38.94	28	42	42	32
38.96	36	36	40	24
38.98	28	40	36	34
39	30	32	32	30
39.02	34	38	40	30
39.04	32	48	36	24
39.06	36	32	34	38
39.08	32	36	30	36
39.1	34	34	38	32
39.12	28	44	28	44
39.14	30	30	42	28
39.16	34	36	40	34
39.18	30	36	18	32
39.2	36	32	28	28
39.22	24	38	36	34
39.24	32	36	26	22
39.26	32	36	40	32
39.28	26	40	32	28
39.3	26	44	30	34
39.32	20	30	24	22
39.34	30	40	34	34
39.36	46	32	46	42
39.38	22	34	36	34
39.4	36	44	36	32
39.42	38	46	32	42
39.44	42	48	36	38
39.46	28	38	36	28
39.48	32	44	36	40
39.5	26	42	40	32
39.52	44	32	30	46
39.54	30	24	30	36
39.56	30	40	44	26
39.58	32	40	36	40
39.6	30	32	44	46
39.62	42	34	32	36
39.64	34	36	38	36
39.66	32	36	18	40
39.68	28	30	30	34
39.7	32	26	20	36
39.72	26	24	36	40
39.74	42	48	46	46
39.76	32	34	38	30
39.78	30	38	36	24
39.8	22	38	42	52
39.82	34	26	42	40
39.84	28	40	30	40
39.86	34	38	32	34
39.88	38	44	32	40
39.9	36	40	26	28
39.92	26	28	32	38
39.94	42	32	32	36
39.96	34	44	28	30
39.98	34	34	38	36
40	36	32	28	40
40.02	50	42	34	32
40.04	38	46	34	32
40.06	30	54	38	36
40.08	26	34	30	40
40.1	42	36	32	42
40.12	32	34	26	38
40.14	32	38	30	40
40.16	26	40	30	26
40.18	30	38	28	34
40.2	32	36	36	36
40.22	38	44	26	34
40.24	34	34	30	32
40.26	40	36	30	28
40.28	34	36	32	30
40.3	32	26	28	32
40.32	24	36	42	40
40.34	32	48	22	34
40.36	34	32	20	22
40.38	38	36	28	28
40.4	28	36	42	40
40.42	34	40	34	44
40.44	32	38	38	32
40.46	28	40	40	42
40.48	36	36	30	34
40.5	38	42	38	38
40.52	34	44	34	48
40.54	24	54	34	38
40.56	24	38	30	36
40.58	38	46	30	42
40.6	26	32	32	28
40.62	34	38	28	28
40.64	34	52	24	38
40.66	24	36	40	28
40.68	36	30	34	34
40.7	36	42	28	40
40.72	40	44	46	46
40.74	36	40	26	34
40.76	28	36	32	46
40.78	32	44	26	36
40.8	24	42	34	28
40.82	40	26	36	32
40.84	22	36	36	24
40.86	26	50	30	38
40.88	30	38	40	34
40.9	36	44	38	32
40.92	32	52	38	34
40.94	28	50	38	30
40.96	28	44	30	40
40.98	34	38	28	40
41	32	38	40	44
41.02	40	24	36	38
41.04	34	32	26	48
41.06	26	40	34	30
41.08	22	42	30	32
41.1	32	44	42	44
41.12	34	40	44	46
41.14	32	48	44	30
41.16	30	40	36	34
41.18	36	42	32	40
41.2	42	46	40	32
41.22	32	44	42	30
41.24	36	32	34	42
41.26	44	44	40	34
41.28	26	46	38	24
41.3	32	36	36	42
41.32	26	38	34	34
41.34	32	48	36	30
41.36	40	32	44	40
41.38	30	46	28	42
41.4	32	48	34	32
41.42	38	48	36	38
41.44	38	48	42	40
41.46	38	40	46	30
41.48	22	50	34	38
41.5	42	38	36	40
41.52	44	44	30	44
41.54	38	44	36	34
41.56	50	50	36	28
41.58	36	52	42	34
41.6	44	44	44	32
41.62	38	48	36	30
41.64	50	50	32	38
41.66	36	42	46	30
41.68	20	38	42	40
41.7	36	46	38	40
41.72	32	46	36	36
41.74	32	46	38	38
41.76	34	48	40	34
41.78	32	38	42	38
41.8	42	62	40	40
41.82	24	54	30	34
41.84	32	54	32	40
41.86	32	44	42	42
41.88	32	44	34	34
41.9	40	38	36	32
41.92	40	50	48	38
41.94	38	46	40	34
41.96	38	40	48	36
41.98	30	46	44	28
42	26	42	30	44
42.02	22	52	38	44
42.04	28	40	44	48
42.06	30	46	56	26
42.08	42	50	42	26
42.1	34	46	42	26
42.12	34	40	32	34
42.14	32	46	40	30
42.16	32	52	36	46
42.18	24	54	42	42
42.2	34	50	44	36
42.22	38	50	44	48
42.24	28	52	46	36
42.26	46	52	42	40
42.28	40	40	40	40
42.3	42	46	48	40
42.32	32	56	38	42
42.34	26	44	38	42
42.36	36	44	40	32
42.38	34	44	42	38
42.4	38	46	44	38
42.42	28	52	44	32
42.44	34	48	44	34
42.46	40	52	32	26
42.48	40	44	46	38
42.5	34	44	34	38
42.52	46	52	60	42
42.54	34	42	42	36
42.56	34	54	38	42
42.58	32	54	44	30
42.6	34	48	44	38
42.62	32	66	50	38
42.64	36	56	46	26
42.66	36	60	42	52
42.68	34	60	42	38
42.7	46	52	54	34
42.72	44	46	52	42
42.74	38	46	50	36
42.76	34	56	30	44
42.78	42	60	44	30
42.8	38	48	36	40
42.82	36	50	40	40
42.84	38	52	42	32
42.86	38	64	48	46
42.88	36	44	48	50
42.9	34	48	42	44
42.92	32	50	52	36
42.94	24	42	50	42
42.96	36	50	48	54
42.98	32	66	44	38
43	20	58	46	38
43.02	42	56	38	46
43.04	28	60	58	30
43.06	30	48	44	38
43.08	28	40	52	36
43.1	32	64	68	32
43.12	34	58	44	26
43.14	34	46	48	28
43.16	36	46	40	38
43.18	26	56	46	38
43.2	38	56	46	44
43.22	32	50	30	40
43.24	30	60	54	48
43.26	30	62	46	36
43.28	22	50	38	30
43.3	36	46	42	44
43.32	28	46	46	38
43.34	34	52	50	36
43.36	34	42	40	44
43.38	38	52	42	52
43.4	32	62	52	34
43.42	34	46	44	40
43.44	32	68	36	60
43.46	38	44	44	32
43.48	26	52	36	34
43.5	48	54	48	46
43.52	38	52	52	48
43.54	44	50	54	38
43.56	36	40	54	40
43.58	34	56	40	42
43.6	28	54	48	42
43.62	26	72	48	46
43.64	30	68	42	28
43.66	40	58	52	36
43.68	34	44	42	38
43.7	32	48	42	30
43.72	40	60	46	38
43.74	28	46	46	38
43.76	22	44	30	42
43.78	30	48	50	38
43.8	40	50	32	40
43.82	32	48	40	46
43.84	44	50	52	44
43.86	36	52	42	32
43.88	30	44	44	38
43.9	28	28	40	44
43.92	46	34	40	34
43.94	30	62	40	44
43.96	36	46	52	38
43.98	36	48	48	38
44	32	50	50	36
44.02	34	56	44	34
44.04	38	48	32	40
44.06	26	56	50	30
44.08	34	58	66	44
44.1	34	48	48	42
44.12	34	52	44	38
44.14	44	60	52	48
44.16	32	60	38	40
44.18	30	68	42	30
44.2	40	46	48	34
44.22	32	58	54	48
44.24	28	48	52	36
44.26	32	44	36	36
44.28	40	46	42	32
44.3	32	42	42	40
44.32	22	46	42	24
44.34	32	40	30	46
44.36	36	46	36	38
44.38	26	40	56	42
44.4	36	52	34	30
44.42	38	48	44	28
44.44	28	42	42	40
44.46	38	58	42	36
44.48	38	58	44	40
44.5	36	42	44	34
44.52	30	38	42	40
44.54	40	36	44	36
44.56	32	50	42	42
44.58	36	42	46	44
44.6	38	46	42	28
44.62	34	50	40	36
44.64	36	58	54	32
44.66	42	40	30	34
44.68	40	54	44	36
44.7	32	44	36	30
44.72	34	40	52	32
44.74	24	50	36	42
44.76	26	42	44	46
44.78	34	38	38	34
44.8	32	40	46	40
44.82	24	56	38	44
44.84	38	48	32	42
44.86	36	56	40	38
44.88	30	34	44	34
44.9	40	48	28	36
44.92	32	46	38	32
44.94	32	50	40	30
44.96	32	48	42	38
44.98	36	52	36	40
45	32	36	48	50
45.02	32	40	40	34
45.04	34	42	32	40
45.06	40	38	44	34
45.08	32	48	42	30
45.1	30	32	36	20
45.12	36	42	46	38
45.14	38	40	40	34
45.16	42	44	40	30
45.18	34	28	48	46
45.2	36	42	34	34
45.22	24	46	42	42
45.24	32	42	34	30
45.26	28	36	40	40
45.28	30	40	42	32
45.3	34	40	48	28
45.32	38	54	38	36
45.34	34	42	40	32
45.36	36	48	42	44
45.38	24	46	18	30
45.4	38	56	38	30
45.42	28	34	40	34
45.44	30	58	38	46
45.46	28	54	42	32
45.48	30	36	24	34
45.5	36	50	44	32
45.52	30	36	40	28
45.54	38	42	46	32
45.56	34	52	42	36
45.58	36	52	44	34
45.6	44	48	46	32
45.62	22	42	42	30
45.64	28	50	36	38
45.66	30	54	34	40
45.68	36	42	34	36
45.7	32	50	42	42
45.72	28	32	42	28
45.74	30	42	38	38
45.76	26	40	40	38
45.78	24	40	40	34
45.8	26	46	24	38
45.82	32	42	40	32
45.84	30	46	44	22
45.86	28	40	38	38
45.88	34	48	30	36
45.9	34	34	30	30
45.92	32	40	36	30
45.94	36	38	34	46
45.96	32	38	38	34
45.98	34	48	30	30
46	20	36	42	34
46.02	26	42	42	32
46.04	38	46	28	38
46.06	32	38	28	34
46.08	24	32	30	26
46.1	24	44	34	42
46.12	26	36	28	28
46.14	28	42	34	30
46.16	30	36	34	40
46.18	38	38	32	26
46.2	28	28	42	40
46.22	28	40	30	40
46.24	26	42	42	36
46.26	42	48	34	26
46.28	28	36	32	30
46.3	30	34	32	32
46.32	36	38	32	32
46.34	38	40	28	26
46.36	30	32	28	28
46.38	36	40	32	26
46.4	26	38	30	28
46.42	34	40	32	30
46.44	34	32	32	30
46.46	24	46	38	32
46.48	30	30	30	38
46.5	30	40	40	24
46.52	30	24	32	42
46.54	36	32	24	24
46.56	32	38	26	34
46.58	32	40	38	30
46.6	36	38	36	42
46.62	34	38	32	30
46.64	36	48	34	40
46.66	30	28	38	32
46.68	38	40	34	20
46.7	28	42	38	32
46.72	26	42	36	36
46.74	32	36	32	24
46.76	22	36	46	30
46.78	38	42	38	38
46.8	26	32	26	30
46.82	30	46	28	20
46.84	26	36	32	36
46.86	34	48	38	38
46.88	18	34	36	36
46.9	30	34	34	36
46.92	46	32	28	24
46.94	28	40	26	28
46.96	32	36	28	40
46.98	26	34	24	32
47	24	36	32	34
47.02	44	34	42	32
47.04	42	32	30	30
47.06	36	46	34	26
47.08	34	38	32	30
47.1	30	34	24	34
47.12	24	28	32	26
47.14	32	38	30	30
47.16	28	50	30	28
47.18	30	36	38	20
47.2	30	42	24	30
47.22	34	38	26	32
47.24	26	26	26	38
47.26	24	30	38	26
47.28	30	40	24	26
47.3	26	44	36	32
47.32	32	38	26	24
47.34	30	36	28	32
47.36	22	22	26	36
47.38	26	32	36	38
47.4	32	28	42	22
47.42	22	40	34	32
47.44	20	36	34	36
47.46	30	46	32	34
47.48	28	38	20	30
47.5	38	36	38	24
47.52	26	36	40	36
47.54	24	40	32	24
47.56	38	36	38	32
47.58	32	34	24	36
47.6	18	46	30	28
47.62	28	24	24	28
47.64	24	32	26	38
47.66	20	36	36	24
47.68	22	30	26	22
47.7	30	28	34	22
47.72	34	42	30	38
47.74	28	38	20	30
47.76	24	38	32	22
47.78	24	30	32	30
47.8	32	28	36	18
47.82	22	26	24	26
47.84	38	36	26	30
47.86	32	30	30	38
47.88	22	40	28	20
47.9	30	28	32	32
47.92	22	36	34	26
47.94	26	36	32	22
47.96	32	32	22	30
47.98	36	46	22	30
48	28	38	44	32
48.02	32	26	28	34
48.04	34	36	34	28
48.06	28	42	28	32
48.08	22	36	26	30
48.1	24	24	22	28
48.12	24	34	30	36
48.14	26	28	32	22
48.16	20	26	22	28
48.18	24	32	34	24
48.2	32	22	30	32
48.22	34	40	34	34
48.24	32	34	30	22
48.26	24	24	26	26
48.28	26	46	28	26
48.3	24	24	40	24
48.32	28	24	24	16
48.34	24	30	28	26
48.36	22	44	24	32
48.38	30	38	34	20
48.4	30	40	26	38
48.42	18	28	26	32
48.44	32	36	36	36
48.46	38	34	16	36
48.48	26	24	36	20
48.5	26	32	28	32
48.52	20	32	32	34
48.54	32	36	38	22
48.56	24	36	38	26
48.58	34	28	32	26
48.6	26	34	30	28
48.62	24	34	34	32
48.64	20	36	30	26
48.66	30	24	20	38
48.68	28	34	38	26
48.7	16	28	22	34
48.72	30	48	26	30
48.74	30	28	30	32
48.76	18	36	28	28
48.78	24	30	32	32
48.8	24	36	26	16
48.82	14	36	34	30
48.84	28	40	20	30
48.86	30	32	26	24
48.88	30	36	32	26
48.9	32	38	26	30
48.92	18	22	26	20
48.94	28	34	24	26
48.96	22	28	24	26
48.98	32	38	44	20
49	24	32	26	30
49.02	34	32	32	20
49.04	24	32	28	36
49.06	20	30	34	26
49.08	22	22	24	28
49.1	22	30	28	32
49.12	28	40	28	24
49.14	24	26	24	38
49.16	28	24	20	30
49.18	28	32	26	32
49.2	26	26	30	14
49.22	24	32	28	34
49.24	28	22	32	34
49.26	24	26	20	24
49.28	34	34	16	26
49.3	24	22	22	24
49.32	24	20	22	24
49.34	26	28	30	30
49.36	22	26	24	22
49.38	26	36	20	22
49.4	26	28	18	24
49.42	24	26	28	22
49.44	24	26	14	26
49.46	28	28	22	32
49.48	26	24	30	24
49.5	12	22	30	22
49.52	20	26	26	24
49.54	22	36	20	26
49.56	26	26	34	16
49.58	26	28	24	34
49.6	18	36	22	26
49.62	22	36	26	24
49.64	22	36	24	32
49.66	26	30	28	34
49.68	36	28	38	30
49.7	18	44	24	30
49.72	24	26	26	22
49.74	16	38	28	30
49.76	24	40	26	24
49.78	28	36	20	16
49.8	20	32	22	26
49.82	24	24	30	28
49.84	20	36	28	26
49.86	16	32	22	30
49.88	28	28	24	34
49.9	36	16	22	28
49.92	34	28	24	34
49.94	26	34	26	24
49.96	20	28	32	20
[truncated: 1,502 more rows]

## Sheet: Figure 3
R	Ru	fitting		R	In	fitting
0	0.03401	0.02756		0	0.10368	0.10071
0.03068	0.04412	0.03946		0.03068	0.1097	0.1095
0.06136	0.06383	0.0609		0.06136	0.12455	0.13043
0.09204	0.08295	0.08095		0.09204	0.14199	0.15426
0.12272	0.09735	0.09587		0.12272	0.15682	0.17443
0.1534	0.10484	0.10368		0.1534	0.16573	0.18708
0.18408	0.10425	0.10323		0.18408	0.16697	0.19021
0.21476	0.09541	0.09429		0.21476	0.16024	0.18331
0.24544	0.07991	0.07827		0.24544	0.1468	0.16747
0.27612	0.06412	0.06115		0.27612	0.13011	0.14588
0.3068	0.06509	0.06065		0.3068	0.11672	0.12514
0.33748	0.09489	0.0905		0.33748	0.11557	0.11626
0.36816	0.14353	0.13958		0.36816	0.13135	0.12839
0.39884	0.20194	0.1984		0.39884	0.1595	0.15808
0.42951	0.26569	0.2626		0.42951	0.19197	0.19487
0.46019	0.33203	0.32951		0.46019	0.22219	0.23022
0.49087	0.39894	0.39717		0.49087	0.24538	0.25836
0.52155	0.46498	0.46418		0.52155	0.25815	0.27532
0.55223	0.5293	0.52973		0.55223	0.25824	0.27851
0.58291	0.59176	0.59366		0.58291	0.24474	0.26677
0.61359	0.6529	0.65649		0.61359	0.21856	0.24082
0.64427	0.71388	0.71934		0.64427	0.18404	0.20458
0.67495	0.7763	0.78373		0.67495	0.15314	0.16897
0.70563	0.84189	0.85133		0.70563	0.15049	0.15806
0.73631	0.91212	0.92356		0.73631	0.19337	0.19453
0.76699	0.98795	1.00133		0.76699	0.26877	0.26882
0.79767	1.06959	1.08482		0.79767	0.35967	0.36152
0.82835	1.15654	1.17351		0.82835	0.45612	0.46071
0.85903	1.24779	1.26638		0.85903	0.55212	0.55941
0.88971	1.34215	1.36219		0.88971	0.64379	0.65319
0.92039	1.43866	1.45991		0.92039	0.72908	0.73966
0.95107	1.53701	1.5591		0.95107	0.80798	0.81867
0.98175	1.63779	1.6602		0.98175	0.88292	0.89271
1.01243	1.74271	1.76473		1.01243	0.95896	0.96714
1.04311	1.85448	1.87527		1.04311	1.0436	1.04994
1.07379	1.97653	1.99512		1.07379	1.14564	1.15053
1.10447	2.11236	2.12783		1.10447	1.27335	1.27776
1.13515	2.26485	2.27641		1.13515	1.4325	1.43769
1.16583	2.43549	2.44261		1.16583	1.62508	1.63222
1.1965	2.62385	2.62635		1.1965	1.84923	1.85914
1.22718	2.82735	2.82541		1.22718	2.09993	2.11292
1.25786	3.0414	3.03548		1.25786	2.37002	2.38589
1.28854	3.25967	3.25049		1.28854	2.65101	2.66912
1.31922	3.47468	3.46307		1.31922	2.93373	2.95313
1.3499	3.67827	3.66509		1.3499	3.20882	3.22834
1.38058	3.86213	3.84821		1.38058	3.4671	3.48547
1.41126	4.01833	4.00439		1.41126	3.6999	3.71587
1.44194	4.13969	4.12628		1.44194	3.89932	3.91177
1.47262	4.22014	4.20764		1.47262	4.05852	4.06651
1.5033	4.25505	4.24364		1.5033	4.17189	4.17479
1.53398	4.24137	4.23104		1.53398	4.23524	4.23274
1.56466	4.17783	4.16841		1.56466	4.24595	4.23811
1.59534	4.06493	4.0561		1.59534	4.203	4.19025
1.62602	3.90496	3.8963		1.62602	4.10702	4.09014
1.6567	3.70186	3.6929		1.6567	3.96021	3.94029
1.68738	3.46104	3.45132		1.68738	3.76628	3.74466
1.71806	3.1892	3.17827		1.71806	3.5303	3.50847
1.74874	2.89399	2.88149		1.74874	3.25849	3.238
1.77942	2.58374	2.5694		1.77942	2.95801	2.94037
1.8101	2.26714	2.25077		1.8101	2.63672	2.6233
1.84078	1.953	1.93445		1.84078	2.30293	2.29485
1.87146	1.65002	1.6291		1.87146	1.96518	1.96321
1.90214	1.36673	1.34308		1.90214	1.6321	1.63656
1.93282	1.11157	1.08447		1.93282	1.31236	1.32303
1.9635	0.89324	0.86147		1.9635	1.01505	1.03097
1.99418	0.72091	0.68278		1.99418	0.75084	0.76996
2.02485	0.60297	0.55727		2.02485	0.53547	0.5536
2.05553	0.54202	0.48979		2.05553	0.39617	0.40526
2.08621	0.52871	0.47356		2.08621	0.36188	0.35417
2.11689	0.54443	0.4904		2.11689	0.41049	0.39015
2.14757	0.57156	0.52182		2.14757	0.48562	0.46091
2.17825	0.59892	0.5561		2.17825	0.5545	0.53042
2.20893	0.62095	0.58758		2.20893	0.60568	0.58487
2.23961	0.6354	0.61394		2.23961	0.63685	0.62064
2.27029	0.64166	0.63421		2.27029	0.64959	0.63833
2.30097	0.63972	0.64772		2.30097	0.64735	0.64051
2.33165	0.62984	0.6538		2.33165	0.63443	0.63067
2.36233	0.61238	0.65172		2.36233	0.61536	0.61266
2.39301	0.58797	0.64096		2.39301	0.59431	0.59023
2.42369	0.5577	0.62146		2.42369	0.57456	0.56668
2.45437	0.52327	0.59379		2.45437	0.55802	0.54452
2.48505	0.48714	0.55933		2.48505	0.54511	0.52523
2.51573	0.45248	0.52025		2.51573	0.53487	0.50917
2.54641	0.42275	0.47941		2.54641	0.52552	0.49576
2.57709	0.40095	0.44007		2.57709	0.51501	0.48383
2.60777	0.38851	0.4053		2.60777	0.50155	0.472
2.63845	0.38442	0.37726		2.63845	0.48397	0.45908
2.66913	0.38542	0.35635		2.66913	0.46178	0.44428
2.69981	0.38706	0.341		2.69981	0.43531	0.42734
2.73049	0.38495	0.32815		2.73049	0.40557	0.40861
2.76117	0.3756	0.31435		2.76117	0.37425	0.38895
2.79184	0.35686	0.29689		2.79184	0.34365	0.36974
2.82252	0.32813	0.27451		2.82252	0.31653	0.35271
2.8532	0.29065	0.24805		2.8532	0.29583	0.33973
2.88388	0.24816	0.22109		2.88388	0.2841	0.33243
2.91456	0.2084	0.20064		2.91456	0.28262	0.33181
2.94524	0.18508	0.19607		2.94524	0.29087	0.3379
2.97592	0.19286	0.21325		2.97592	0.30684	0.34976
3.0066	0.23156	0.24919		3.0066	0.32781	0.36572
3.03728	0.28768	0.29571		3.03728	0.35118	0.3838
3.06796	0.34892	0.34516		3.06796	0.37475	0.40205
3.09864	0.40745	0.39194		3.09864	0.39681	0.41871
3.12932	0.45831	0.43217		3.12932	0.41605	0.43229
3.16	0.49823	0.46325		3.16	0.4314	0.44162
3.19068	0.52511	0.48366		3.19068	0.44205	0.44583
3.22136	0.53785	0.49285		3.22136	0.44737	0.4443
3.25204	0.53618	0.49111		3.25204	0.44689	0.43672
3.28272	0.52066	0.47956		3.28272	0.44033	0.42303
3.3134	0.49258	0.46002		3.3134	0.42765	0.40341
3.34408	0.45386	0.43491		3.34408	0.40901	0.37828
3.37476	0.40702	0.40704		3.37476	0.38483	0.34828
3.40544	0.3551	0.37937		3.40544	0.3558	0.31424
3.43612	0.30171	0.35457		3.43612	0.32287	0.27716
3.4668	0.25113	0.33455		3.4668	0.28728	0.23818
3.49748	0.20846	0.31994		3.49748	0.25052	0.19861
3.52816	0.17921	0.30996		3.52816	0.21439	0.15989
3.55884	0.16698	0.30275		3.55884	0.18102	0.1238
3.58952	0.16989	0.29595		3.58952	0.1528	0.09273
3.62019	0.18127	0.28739		3.62019	0.13213	0.07034
3.65087	0.19434	0.27545		3.65087	0.12037	0.06106
3.68155	0.20466	0.25924		3.68155	0.11665	0.06463
3.71223	0.20996	0.23853		3.71223	0.11785	0.07437
3.74291	0.20944	0.21371		3.74291	0.12034	0.08432
3.77359	0.20321	0.18559		3.77359	0.12128	0.0916
3.80427	0.19197	0.1553		3.80427	0.11901	0.09509
3.83495	0.17677	0.12417		3.83495	0.11279	0.09452
3.86563	0.15888	0.0936		3.86563	0.10263	0.09005
3.89631	0.13966	0.06508		3.89631	0.0891	0.08213
3.92699	0.1205	0.04038		3.92699	0.07334	0.07135
3.95767	0.10272	0.02308		3.95767	0.05741	0.05842
3.98835	0.08753	0.02083		3.98835	0.04503	0.04416
4.01903	0.07592	0.02902		4.01903	0.04193	0.02945
4.04971	0.06837	0.03692		4.04971	0.04979	0.01571
4.08039	0.06473	0.04172		4.08039	0.06328	0.00914
4.11107	0.06419	0.04321		4.11107	0.07757	0.01728
4.14175	0.06578	0.04184		4.14175	0.09017	0.02765
4.17243	0.06874	0.03839		4.17243	0.09984	0.03654
4.20311	0.07267	0.03381		4.20311	0.10592	0.04325
4.23379	0.07737	0.02917		4.23379	0.10819	0.04755
4.26447	0.08279	0.02553		4.26447	0.10669	0.04941
4.29515	0.08882	0.02359		4.29515	0.10174	0.04893
4.32583	0.09535	0.02326		4.32583	0.09388	0.0463
4.35651	0.10217	0.02373		4.35651	0.08389	0.04182
4.38719	0.10906	0.0241		4.38719	0.07279	0.03584
4.41786	0.11581	0.02379		4.41786	0.06191	0.0288
4.44854	0.12219	0.0226		4.44854	0.05295	0.02122
4.47922	0.128	0.02065		4.47922	0.04775	0.01389
4.5099	0.13306	0.01828		4.5099	0.04733	0.00881
4.54058	0.13717	0.01609		4.54058	0.05092	0.00998
4.57126	0.14015	0.01475		4.57126	0.05657	0.01525
4.60194	0.14184	0.01474		4.60194	0.06259	0.02089
4.63262	0.14206	0.0159		4.63262	0.06795	0.02579
4.6633	0.1407	0.01763		4.6633	0.07223	0.02957
4.69398	0.13769	0.01939		4.69398	0.07539	0.03209
4.72466	0.13302	0.02085		4.72466	0.07769	0.03329
4.75534	0.12679	0.0219		4.75534	0.07952	0.03321
4.78602	0.11919	0.02261		4.78602	0.08137	0.03192
4.8167	0.1106	0.02311		4.8167	0.0836	0.02956
4.84738	0.10151	0.02355		4.84738	0.08645	0.02628
4.87806	0.09264	0.02402		4.87806	0.08991	0.02229
4.90874	0.08488	0.02452		4.90874	0.09374	0.01777
4.93942	0.07921	0.02497		4.93942	0.0976	0.01293
4.9701	0.07644	0.02521		4.9701	0.10108	0.008
5.00078	0.07687	0.02507		5.00078	0.10378	0.00316
5.03146	0.08007	0.02442		5.03146	0.10539	0.00148
5.06214	0.08512	0.02321		5.06214	0.1057	0.0056
5.09282	0.09094	0.02145		5.09282	0.10459	0.00919
5.1235	0.09662	0.01925		5.1235	0.10206	0.01213
5.15418	0.10146	0.01681		5.15418	0.09819	0.01435
5.18486	0.105	0.01439		5.18486	0.09314	0.01581
5.21553	0.10697	0.01235		5.21553	0.08711	0.01651
5.24621	0.10727	0.01102		5.24621	0.08035	0.01648
5.27689	0.10596	0.01052		5.27689	0.07312	0.01577
5.30757	0.10319	0.01066		5.30757	0.06566	0.01446
5.33825	0.09918	0.01103		5.33825	0.05821	0.01265
5.36893	0.09423	0.0113		5.36893	0.05095	0.01045
5.39961	0.08866	0.01131		5.39961	0.04406	0.00799
5.43029	0.08278	0.0111		5.43029	0.03766	0.00543
5.46097	0.07689	0.01086		5.46097	0.03188	0.00299
5.49165	0.07122	0.01088		5.49165	0.02684	0.00169
5.52233	0.06594	0.01144		5.52233	0.02266	0.00305
5.55301	0.06118	0.01261		5.55301	0.01952	0.00498
5.58369	0.057	0.0142		5.58369	0.01752	0.00671
5.61437	0.05346	0.01592		5.61437	0.01664	0.00808
5.64505	0.05061	0.01748		5.64505	0.01666	0.00905
5.67573	0.04851	0.01865		5.67573	0.0172	0.00961
5.70641	0.04719	0.01925		5.70641	0.01792	0.00976
5.73709	0.04667	0.01921		5.73709	0.0186	0.00953
5.76777	0.04687	0.01849		5.76777	0.01917	0.00897
5.79845	0.04763	0.01714		5.79845	0.01966	0.00813
5.82913	0.04876	0.01529		5.82913	0.02024	0.00709
5.85981	0.05004	0.01313		5.85981	0.02112	0.00592
5.89049	0.0513	0.01096		5.89049	0.02252	0.00471
5.92117	0.05245	0.00922		5.92117	0.02455	0.00356
5.95185	0.05349	0.00842		5.95185	0.02721	0.00262
5.98253	0.0545	0.00876		5.98253	0.03035	0.0021
6.0132	0.05564	0.00988		6.0132	0.03379	0.00217
6.04388	0.05703	0.01123		6.04388	0.03731	0.0026
6.07456	0.05876	0.01239		6.07456	0.04075	0.00312
6.10524	0.06079	0.01317		6.10524	0.04396	0.00357
6.13592	0.06296	0.01345		6.13592	0.04689	0.00391
6.1666	0.06498	0.01324		6.1666	0.04953	0.00412
6.19728	0.06649	0.01261		6.19728	0.05196	0.00421
6.22796	0.06711	0.01166		6.22796	0.05432	0.0042
6.25864	0.0665	0.01058		6.25864	0.05678	0.00409
6.28932	0.06436	0.00959		6.28932	0.05953	0.00392
6.32	0.06051	0.0089		6.32	0.06271	0.00369
6.35068	0.05485	0.00867		6.35068	0.06642	0.00341
6.38136	0.04741	0.00887		6.38136	0.07063	0.0031
6.41204	0.03832	0.00934		6.41204	0.07525	0.00275
6.44272	0.02789	0.00986		6.44272	0.0801	0.00239
6.4734	0.01672	0.01026		6.4734	0.08494	0.00202
6.50408	0.00772	0.01042		6.50408	0.08955	0.00164
6.53476	0.013	0.01032		6.53476	0.09367	0.00129
6.56544	0.02481	0.00998		6.56544	0.09708	0.000981
6.59612	0.03688	0.00947		6.59612	0.09961	0.00072195
6.6268	0.0482	0.00894		6.6268	0.10112	0.000524157
6.65748	0.05826	0.00854		6.65748	0.10152	0.000374206
6.68816	0.06671	0.00847		6.68816	0.10077	0.000237041
6.71884	0.07328	0.0088		6.71884	0.09888	0.000108837
6.74952	0.07781	0.00949		6.74952	0.09593	0.000251347
6.7802	0.08024	0.01041		6.7802	0.092	0.000579394
6.81087	0.08062	0.01139		6.81087	0.08726	0.001
6.84155	0.07904	0.0123		6.84155	0.08189	0.00151
6.87223	0.07573	0.01301		6.87223	0.07609	0.00207
6.90291	0.07095	0.01346		6.90291	0.07012	0.00268
6.93359	0.06501	0.0136		6.93359	0.06422	0.00329
6.96427	0.0583	0.01342		6.96427	0.05868	0.0039
6.99495	0.05121	0.01292		6.99495	0.05374	0.00447
7.02563	0.04417	0.01213		7.02563	0.04965	0.00498
7.05631	0.03761	0.01108		7.05631	0.04657	0.0054
7.08699	0.03201	0.00981		7.08699	0.04456	0.00573
7.11767	0.0278	0.00838		7.11767	0.04355	0.00595
7.14835	0.02526	0.00684		7.14835	0.04335	0.00605
7.17903	0.02436	0.00521		7.17903	0.04374	0.00606
7.20971	0.02467	0.00355		7.20971	0.04446	0.00596
7.24039	0.02565	0.00186		7.24039	0.04531	0.00579
7.27107	0.02683	0.000314928		7.27107	0.04612	0.00555
7.30175	0.02797	0.00161		7.30175	0.04679	0.00529
7.33243	0.029	0.00332		7.33243	0.04724	0.00502
7.36311	0.02998	0.00505		7.36311	0.04745	0.00478
7.39379	0.03107	0.00677		7.39379	0.04739	0.00457
7.42447	0.03249	0.00845		7.42447	0.04706	0.00443
7.45515	0.03444	0.01007		7.45515	0.04645	0.00434
7.48583	0.03706	0.01156		7.48583	0.04556	0.0043
7.51651	0.04039	0.01287		7.51651	0.04439	0.0043
7.54719	0.04435	0.01395		7.54719	0.04295	0.00432
7.57787	0.04879	0.01474		7.57787	0.04124	0.00433
7.60854	0.0535	0.0152		7.60854	0.03928	0.00433
7.63922	0.05823	0.01531		7.63922	0.03713	0.00429
7.6699	0.06276	0.01506		7.6699	0.03483	0.0042
7.70058	0.06685	0.01445		7.70058	0.03248	0.00406
7.73126	0.0703	0.01353		7.73126	0.03019	0.00385
7.76194	0.07294	0.01235		7.76194	0.0281	0.00357
7.79262	0.07464	0.01098		7.79262	0.02634	0.00322
7.8233	0.07528	0.00953		7.8233	0.02504	0.00279
7.85398	0.07483	0.00808		7.85398	0.02426	0.00227
7.88466	0.07328	0.00676		7.88466	0.02398	0.00168
7.91534	0.07065	0.00565		7.91534	0.02408	0.00102
7.94602	0.06702	0.00481		7.94602	0.02439	0.000306615
7.9767	0.0625	0.00422		7.9767	0.0247	0.000464351
8.00738	0.05722	0.00379		8.00738	0.02486	0.00126
8.03806	0.05134	0.00338		8.03806	0.0247	0.00206
8.06874	0.04501	0.00291		8.06874	0.02416	0.00285
8.09942	0.03842	0.00237		8.09942	0.02319	0.0036
8.1301	0.03173	0.00191		8.1301	0.02181	0.0043
8.16078	0.02512	0.00191		8.16078	0.02012	0.00491
8.19146	0.01876	0.00257		8.19146	0.01831	0.00543
8.22214	0.0129	0.00361		8.22214	0.01666	0.00583
8.25282	0.00805	0.00475		8.25282	0.01557	0.00611
8.2835	0.00591	0.00584		8.2835	0.01544	0.00626
8.31418	0.00793	0.0068		8.31418	0.01647	0.00628
8.34486	0.01163	0.00755		8.34486	0.01849	0.00617
8.37554	0.0155	0.00804		8.37554	0.02113	0.00593
8.40621	0.01918	0.00826		8.40621	0.02403	0.00559
8.43689	0.0226	0.00821		8.43689	0.02687	0.00516
8.46757	0.02575	0.00793		8.46757	0.02944	0.00465
8.49825	0.02862	0.00748		8.49825	0.03158	0.00409
8.52893	0.03121	0.00695		8.52893	0.03317	0.0035
8.55961	0.03349	0.00644		8.55961	0.03412	0.00289
8.59029	0.03543	0.00605		8.59029	0.03438	0.0023
8.62097	0.03697	0.00587		8.62097	0.03395	0.00174
8.65165	0.03803	0.0059		8.65165	0.03282	0.00122
8.68233	0.03855	0.00605		8.68233	0.03104	0.00076387
8.71301	0.03848	0.00624		8.71301	0.02867	0.000396801
8.74369	0.03775	0.00636		8.74369	0.02578	0.000227995
8.77437	0.03636	0.00636		8.77437	0.02249	0.000353573
8.80505	0.03432	0.00622		8.80505	0.01892	0.000513883
8.83573	0.03168	0.00594		8.83573	0.01524	0.000626751
8.86641	0.02856	0.00557		8.86641	0.01169	0.000685845
8.89709	0.02515	0.00519		8.89709	0.00871	0.000696755
8.92777	0.02173	0.0049		8.92777	0.00716	0.000668827
8.95845	0.01877	0.00479		8.95845	0.00776	0.000613265
8.98913	0.01689	0.00489		8.98913	0.00988	0.000542397
9.01981	0.01667	0.00514		9.01981	0.01249	0.000469245
9.05049	0.01818	0.00546		9.05049	0.01508	0.000406712
9.08117	0.02093	0.00574		9.08117	0.0174	0.00036511
9.11185	0.02427	0.0059		9.11185	0.01935	0.000347548
9.14253	0.02774	0.0059		9.14253	0.02087	0.00034764
9.17321	0.03105	0.00569		9.17321	0.02194	0.000354173
9.20388	0.03403	0.00529		9.20388	0.02257	0.000357695
9.23456	0.0366	0.00472		9.23456	0.02276	0.000353393
9.26524	0.03871	0.00404		9.26524	0.02256	0.000341293
9.29592	0.04036	0.00335		9.29592	0.022	0.000325972
9.3266	0.04158	0.00282		9.3266	0.02115	0.000316046
9.35728	0.04239	0.00265		9.35728	0.02006	0.000321809
9.38796	0.0428	0.00293		9.38796	0.01879	0.000349749
9.41864	0.04282	0.0035		9.41864	0.01743	0.000398264
9.44932	0.04246	0.00415		9.44932	0.01603	0.000459732
9.48	0.04168	0.00475		9.48	0.01468	0.000525092
9.51068	0.04048	0.00521		9.51068	0.01344	0.000586238
9.54136	0.03884	0.00551		9.54136	0.01238	0.000636523
9.57204	0.03677	0.00561		9.57204	0.01152	0.000670711
9.60272	0.0343	0.00553		9.60272	0.01091	0.000684935
9.6334	0.0315	0.00529		9.6334	0.01053	0.000676764
9.66408	0.02852	0.00492		9.66408	0.01033	0.000645421
9.69476	0.02555	0.0045		9.69476	0.01028	0.000592223
9.72544	0.02284	0.0041		9.72544	0.01031	0.000521541
9.75612	0.02072	0.0038		9.75612	0.01037	0.000443026
9.7868	0.01945	0.00369		9.7868	0.01041	0.000376305
9.81748	0.01915	0.00378		9.81748	0.01041	0.000354269
9.84816	0.01963	0.00401		9.84816	0.01035	0.000402394
9.87884	0.02053	0.00429		9.87884	0.0102	0.000508465
9.90952	0.02145	0.00453		9.90952	0.00997	0.000644087
9.9402	0.02205	0.00468		9.9402	0.00965	0.000788263
9.97088	0.02209	0.0047		9.97088	0.00924	0.000927436

## Sheet: Figure 4
acetylene coversion
tos	cov.	Y error	cov.	Y error	cov.	Y error	cov.	Y error
0.5	99.5099	0.5	76.3489	0.8	15.6901	0.8	18.1508	0.8
1	99.5243	0.4	76.5405	0.9	15.7873	1.2	18.1217	0.9
2	99.6997	0.5	76.479	1.2	15.4046	1	18.1484	1
3	99.584	0.4	76.2669	0.6	15.5675	0.8	18.2946	0.5
4	99.3188	0.5	76.3097	0.9	15.8965	1	18.0572	0.6
5	99.2444	0.6	76.0076	0.7	15.663	0.8	18.0113	0.7
6	99.3554	0.4	76.1407	1.3	15.5237	0.9	18.1338	0.8
7	99.2731	0.5	75.828	1.5	15.34	1	18.1442	0.6
8	99.4236	0.4	75.2195	1.3	15.5014	1.1	18.1689	0.8
9	99.3293	0.4	74.2602	1.5	15.278	0.8	18.1508	0.9
10	99.3631	0.5	73.2186	1.3	15.9821	1	18.1303	0.7
11	99.3893	0.6	71.9299	1.3	15.7164	0.7	18.1186	0.6
12	99.3391	0.6	71.5653	1	15.6889	1	18.1324	0.5
Long-term catalytic performances
TOS	r
1	0.9845	0.6123
2	0.9862	0.6103
3	0.9843	0.6122
4	0.9878	0.6114
5	0.9893	0.6142
6	0.9847	0.6123
7	0.9852	0.6125
8	0.9862	0.6124
9	0.9847	0.6136
10	0.9863	0.6154
12	0.9855	0.6136
14	0.9836	0.6145
16	0.9854	0.6123
18	0.9855	0.6145
20	0.9837	0.6125
22	0.9844	0.6136
24	0.9876	0.6156
26	0.9823	0.6125
28	0.9841	0.6112
30	0.9852	0.6123
33	0.9856	0.6125
36	0.9823	0.6128
39	0.9819	0.6134
42	0.9836	0.6095
45	0.9839	0.6023
48	0.9825	0.5942
51	0.9851	0.5752
54	0.9828	0.5582
57	0.9847	0.5406
60	0.9844	0.5236
65	0.9857	0.4893
70	0.9827	0.4532
75	0.9815	0.4231
80	0.9825	0.3978
85	0.9836	0.3547
90	0.9841	0.3023
95	0.9825	0.2569
100	0.9856	0.2136
105	0.9834	0.1536
110	0.9855	0.1032
115	0.9847	0.0532
120	0.9857	0.0223
125	0.9823
130	0.9856
135	0.9824
140	0.9823
145	0.9836
150	0.9833
155	0.9834
160	0.9826
165	0.9824
170	0.9833
175	0.9821
180	0.9803
185	0.9785
190	0.9756
195	0.9832
200	0.9802
205	0.9887
210	0.9855
215	0.9832
220	0.9812
225	0.9889
230	0.9858
235	0.9832
240	0.9801
245	0.9879
250	0.9854
255	0.9823
260	0.9823
265	0.9812
270	0.9823
275	0.9814
280	0.9748
285	0.9756
290	0.9785
295	0.9746
300	0.9788
305	0.9814
310	0.9823
315	0.9856
320	0.9832
325	0.9812
330	0.9823
335	0.9814
340	0.9802
345	0.9841
350	0.9836
355	0.9822
360	0.9789
365	0.9785
370	0.9802
375	0.9833
380	0.9823
385	0.9845
390	0.9785
395	0.9742
400	0.9742
405	0.9756
410	0.9739
415	0.9802
420	0.98
425	0.9814
430	0.9752
435	0.9785
440	0.9786
445	0.9788
450	0.9799
455	0.9823
460	0.9814
465	0.9845
470	0.9777
475	0.9785
480	0.9785
485	0.9812
490	0.9845
495	0.9836
500	0.9811
505	0.9842
510	0.9844
515	0.9782
520	0.9725
525	0.9712
530	0.9744
535	0.9756
540	0.9802
545	0.9812
550	0.9814
555	0.9841
560	0.9785
565	0.9782
570	0.978
575	0.9723
580	0.9802
585	0.9786
590	0.9757
595	0.9781
600	0.9783

## Sheet: Figure 5
DRIFTS of C2H2 adsorption
2501.19	0.81	0.81	0.84	0.89	0.96	1.05
2503.12	0.81	0.81	0.84	0.89	0.96	1.05
2505.05	0.81	0.81	0.84	0.89	0.96	1.05
2506.97	0.81	0.81	0.84	0.89	0.96	1.06
2508.9	0.81	0.81	0.84	0.89	0.96	1.06
2510.83	0.81	0.81	0.84	0.89	0.96	1.06
2512.76	0.81	0.81	0.84	0.89	0.96	1.06
2514.69	0.81	0.81	0.84	0.89	0.96	1.06
2516.62	0.81	0.81	0.84	0.89	0.96	1.06
2518.54	0.81	0.81	0.84	0.89	0.96	1.06
2520.47	0.81	0.81	0.84	0.89	0.96	1.06
2522.4	0.81	0.81	0.84	0.89	0.96	1.06
2524.33	0.81	0.81	0.84	0.89	0.96	1.06
2526.26	0.81	0.81	0.84	0.89	0.96	1.06
2528.19	0.81	0.81	0.84	0.89	0.96	1.06
2530.12	0.81	0.81	0.84	0.89	0.96	1.06
2532.04	0.81	0.81	0.84	0.89	0.96	1.06
2533.97	0.81	0.81	0.84	0.89	0.97	1.06
2535.9	0.81	0.81	0.84	0.89	0.97	1.06
2537.83	0.81	0.81	0.84	0.89	0.97	1.06
2539.76	0.81	0.81	0.84	0.89	0.97	1.06
2541.69	0.82	0.81	0.84	0.89	0.97	1.06
2543.61	0.82	0.82	0.84	0.9	0.97	1.06
2545.54	0.82	0.82	0.84	0.9	0.97	1.06
2547.47	0.82	0.82	0.84	0.9	0.97	1.06
2549.4	0.82	0.82	0.85	0.9	0.97	1.06
2551.33	0.82	0.82	0.85	0.9	0.97	1.06
2553.26	0.82	0.82	0.85	0.9	0.97	1.06
2555.19	0.82	0.82	0.85	0.9	0.97	1.06
2557.11	0.82	0.82	0.85	0.9	0.97	1.06
2559.04	0.82	0.82	0.85	0.9	0.97	1.06
2560.97	0.82	0.82	0.85	0.9	0.97	1.07
2562.9	0.82	0.82	0.85	0.9	0.97	1.07
2564.83	0.82	0.82	0.85	0.9	0.97	1.07
2566.76	0.82	0.82	0.85	0.9	0.97	1.07
2568.68	0.82	0.82	0.85	0.9	0.97	1.07
2570.61	0.82	0.82	0.85	0.9	0.97	1.07
2572.54	0.82	0.82	0.85	0.9	0.97	1.07
2574.47	0.82	0.82	0.85	0.9	0.97	1.07
2576.4	0.82	0.82	0.85	0.9	0.97	1.07
2578.33	0.82	0.82	0.85	0.9	0.97	1.07
2580.25	0.82	0.82	0.85	0.9	0.97	1.07
2582.18	0.82	0.82	0.85	0.9	0.97	1.07
2584.11	0.82	0.82	0.85	0.9	0.97	1.07
2586.04	0.82	0.82	0.85	0.9	0.97	1.07
2587.97	0.82	0.82	0.85	0.9	0.97	1.07
2589.9	0.82	0.82	0.85	0.9	0.98	1.07
2591.83	0.82	0.82	0.85	0.9	0.98	1.07
2593.75	0.82	0.82	0.85	0.91	0.98	1.07
2595.68	0.82	0.83	0.85	0.91	0.98	1.07
2597.61	0.83	0.83	0.85	0.91	0.98	1.07
2599.54	0.83	0.83	0.85	0.91	0.98	1.07
2601.47	0.83	0.83	0.86	0.91	0.98	1.07
2603.4	0.83	0.83	0.86	0.91	0.98	1.07
2605.32	0.83	0.83	0.86	0.91	0.98	1.07
2607.25	0.83	0.83	0.86	0.91	0.98	1.07
2609.18	0.83	0.83	0.86	0.91	0.98	1.07
2611.11	0.83	0.83	0.86	0.91	0.98	1.07
2613.04	0.83	0.83	0.86	0.91	0.98	1.08
2614.97	0.83	0.83	0.86	0.91	0.98	1.08
2616.9	0.83	0.83	0.86	0.91	0.98	1.08
2618.82	0.83	0.83	0.86	0.91	0.98	1.08
2620.75	0.83	0.83	0.86	0.91	0.98	1.08
2622.68	0.83	0.83	0.86	0.91	0.98	1.08
2624.61	0.83	0.83	0.86	0.91	0.98	1.08
2626.54	0.83	0.83	0.86	0.91	0.98	1.08
2628.47	0.83	0.83	0.86	0.91	0.98	1.08
2630.39	0.83	0.83	0.86	0.91	0.98	1.08
2632.32	0.83	0.83	0.86	0.91	0.98	1.08
2634.25	0.83	0.83	0.86	0.91	0.98	1.08
2636.18	0.83	0.83	0.86	0.91	0.98	1.08
2638.11	0.83	0.83	0.86	0.91	0.98	1.08
2640.04	0.83	0.83	0.86	0.91	0.98	1.08
2641.97	0.83	0.83	0.86	0.91	0.98	1.08
2643.89	0.83	0.83	0.86	0.91	0.98	1.08
2645.82	0.83	0.83	0.86	0.91	0.98	1.08
2647.75	0.83	0.83	0.86	0.91	0.98	1.08
2649.68	0.83	0.83	0.86	0.91	0.98	1.08
2651.61	0.83	0.83	0.86	0.91	0.98	1.08
2653.54	0.83	0.83	0.86	0.91	0.98	1.08
2655.46	0.83	0.83	0.86	0.91	0.98	1.08
2657.39	0.83	0.83	0.86	0.91	0.98	1.08
2659.32	0.83	0.83	0.86	0.91	0.98	1.08
2661.25	0.83	0.83	0.86	0.91	0.98	1.08
2663.18	0.83	0.83	0.86	0.91	0.98	1.08
2665.11	0.83	0.83	0.86	0.91	0.98	1.08
2667.03	0.83	0.83	0.86	0.91	0.98	1.08
2668.96	0.83	0.83	0.86	0.91	0.98	1.08
2670.89	0.83	0.83	0.86	0.91	0.98	1.08
2672.82	0.83	0.83	0.86	0.91	0.98	1.08
2674.75	0.83	0.83	0.86	0.92	0.98	1.08
2676.68	0.83	0.83	0.86	0.92	0.98	1.08
2678.61	0.83	0.83	0.86	0.92	0.99	1.08
2680.53	0.83	0.83	0.86	0.92	0.99	1.08
2682.46	0.83	0.83	0.86	0.92	0.99	1.08
2684.39	0.83	0.83	0.86	0.92	0.99	1.08
2686.32	0.83	0.83	0.86	0.92	0.99	1.08
2688.25	0.83	0.83	0.86	0.92	0.99	1.08
2690.18	0.83	0.83	0.86	0.92	0.99	1.08
2692.1	0.84	0.83	0.86	0.92	0.99	1.08
2694.03	0.84	0.83	0.86	0.92	0.99	1.08
2695.96	0.83	0.83	0.86	0.92	0.99	1.08
2697.89	0.84	0.83	0.86	0.92	0.99	1.08
2699.82	0.84	0.83	0.87	0.92	0.99	1.08
2701.75	0.84	0.84	0.87	0.92	0.99	1.08
2703.68	0.84	0.84	0.86	0.92	0.99	1.08
2705.6	0.84	0.83	0.86	0.92	0.99	1.08
2707.53	0.83	0.84	0.86	0.92	0.99	1.08
2709.46	0.84	0.84	0.86	0.92	0.99	1.08
2711.39	0.84	0.84	0.86	0.92	0.99	1.08
2713.32	0.84	0.84	0.86	0.92	0.99	1.08
2715.25	0.84	0.84	0.86	0.92	0.99	1.08
2717.17	0.84	0.84	0.86	0.92	0.99	1.09
2719.1	0.84	0.84	0.86	0.92	0.99	1.08
2721.03	0.84	0.84	0.87	0.92	0.99	1.08
2722.96	0.84	0.84	0.87	0.92	0.99	1.08
2724.89	0.84	0.84	0.86	0.92	0.99	1.08
2726.82	0.84	0.83	0.86	0.92	0.99	1.08
2728.74	0.84	0.84	0.86	0.92	0.99	1.08
2730.67	0.84	0.84	0.87	0.92	0.99	1.08
2732.6	0.84	0.84	0.87	0.92	0.99	1.08
2734.53	0.84	0.84	0.87	0.92	0.99	1.08
2736.46	0.84	0.84	0.87	0.92	0.99	1.08
2738.39	0.84	0.84	0.87	0.92	0.99	1.08
2740.32	0.84	0.84	0.87	0.92	0.99	1.08
2742.24	0.84	0.84	0.87	0.92	0.99	1.08
2744.17	0.84	0.84	0.87	0.92	0.99	1.08
2746.1	0.84	0.84	0.87	0.92	0.99	1.08
2748.03	0.84	0.84	0.87	0.92	0.99	1.09
2749.96	0.84	0.84	0.87	0.92	0.99	1.09
2751.89	0.84	0.84	0.86	0.92	0.99	1.09
2753.81	0.84	0.83	0.86	0.92	0.99	1.09
2755.74	0.83	0.83	0.86	0.92	0.99	1.09
2757.67	0.83	0.84	0.86	0.92	0.99	1.08
2759.6	0.84	0.84	0.87	0.92	0.99	1.08
2761.53	0.84	0.84	0.87	0.92	0.99	1.08
2763.46	0.84	0.84	0.86	0.92	0.99	1.08
2765.39	0.84	0.83	0.86	0.92	0.99	1.08
2767.31	0.84	0.83	0.86	0.92	0.99	1.08
2769.24	0.84	0.83	0.86	0.92	0.99	1.08
2771.17	0.83	0.83	0.86	0.92	0.99	1.08
2773.1	0.83	0.83	0.86	0.92	0.99	1.08
2775.03	0.83	0.83	0.86	0.92	0.99	1.08
2776.96	0.83	0.83	0.86	0.92	0.99	1.08
2778.88	0.83	0.83	0.86	0.92	0.99	1.08
2780.81	0.83	0.83	0.86	0.92	0.99	1.08
2782.74	0.83	0.83	0.86	0.91	0.99	1.08
2784.67	0.83	0.83	0.86	0.91	0.99	1.08
2786.6	0.83	0.83	0.86	0.91	0.99	1.08
2788.53	0.83	0.83	0.86	0.91	0.99	1.08
2790.46	0.83	0.83	0.86	0.91	0.98	1.08
2792.38	0.83	0.83	0.86	0.91	0.98	1.08
2794.31	0.83	0.83	0.86	0.91	0.98	1.08
2796.24	0.83	0.83	0.86	0.91	0.98	1.08
2798.17	0.83	0.83	0.86	0.91	0.99	1.08
2800.1	0.83	0.83	0.86	0.91	0.99	1.08
2802.03	0.83	0.83	0.86	0.91	0.99	1.08
2803.95	0.83	0.83	0.86	0.91	0.98	1.08
2805.88	0.83	0.83	0.86	0.91	0.98	1.08
2807.81	0.83	0.83	0.86	0.91	0.98	1.08
2809.74	0.83	0.83	0.86	0.91	0.98	1.08
2811.67	0.83	0.83	0.86	0.91	0.98	1.08
2813.6	0.83	0.83	0.86	0.91	0.98	1.08
2815.52	0.83	0.83	0.86	0.91	0.99	1.08
2817.45	0.83	0.83	0.86	0.91	0.99	1.08
2819.38	0.83	0.83	0.86	0.91	0.98	1.08
2821.31	0.83	0.83	0.86	0.91	0.98	1.08
2823.24	0.83	0.83	0.86	0.91	0.98	1.08
2825.17	0.83	0.83	0.86	0.91	0.98	1.08
2827.1	0.83	0.83	0.86	0.91	0.98	1.08
2829.02	0.83	0.83	0.86	0.91	0.98	1.08
2830.95	0.83	0.83	0.86	0.91	0.98	1.07
2832.88	0.83	0.83	0.86	0.91	0.98	1.07
2834.81	0.82	0.82	0.85	0.91	0.98	1.07
2836.74	0.82	0.82	0.85	0.91	0.98	1.07
2838.67	0.82	0.82	0.85	0.91	0.98	1.07
2840.59	0.82	0.82	0.85	0.9	0.98	1.07
2842.52	0.82	0.82	0.85	0.9	0.98	1.07
2844.45	0.82	0.82	0.85	0.9	0.97	1.07
2846.38	0.82	0.82	0.85	0.9	0.97	1.07
2848.31	0.82	0.82	0.85	0.9	0.97	1.07
2850.24	0.82	0.82	0.85	0.9	0.97	1.07
2852.17	0.82	0.82	0.85	0.9	0.97	1.07
2854.09	0.82	0.82	0.85	0.9	0.97	1.06
2856.02	0.82	0.82	0.84	0.9	0.97	1.06
2857.95	0.82	0.82	0.84	0.9	0.97	1.06
2859.88	0.82	0.82	0.84	0.9	0.97	1.06
2861.81	0.82	0.81	0.84	0.9	0.97	1.06
2863.74	0.81	0.81	0.84	0.9	0.97	1.06
2865.66	0.81	0.81	0.84	0.9	0.97	1.06
2867.59	0.81	0.81	0.84	0.89	0.97	1.06
2869.52	0.81	0.81	0.84	0.89	0.97	1.06
2871.45	0.81	0.81	0.84	0.89	0.97	1.06
2873.38	0.81	0.81	0.84	0.89	0.97	1.06
2875.31	0.81	0.81	0.84	0.89	0.97	1.06
2877.23	0.81	0.81	0.84	0.89	0.97	1.06
2879.16	0.81	0.81	0.84	0.89	0.97	1.06
2881.09	0.81	0.81	0.84	0.89	0.96	1.06
2883.02	0.81	0.81	0.84	0.89	0.96	1.06
2884.95	0.81	0.81	0.84	0.89	0.96	1.06
2886.88	0.81	0.81	0.84	0.89	0.96	1.06
2888.81	0.81	0.81	0.84	0.89	0.96	1.06
2890.73	0.81	0.81	0.84	0.89	0.96	1.06
2892.66	0.81	0.81	0.84	0.89	0.96	1.06
2894.59	0.81	0.81	0.84	0.89	0.96	1.06
2896.52	0.8	0.8	0.83	0.89	0.96	1.05
2898.45	0.8	0.8	0.83	0.89	0.96	1.05
2900.38	0.8	0.8	0.83	0.88	0.95	1.05
2902.3	0.8	0.8	0.83	0.88	0.95	1.05
2904.23	0.8	0.8	0.83	0.88	0.95	1.05
2906.16	0.8	0.8	0.83	0.88	0.95	1.05
2908.09	0.8	0.8	0.83	0.88	0.95	1.05
2910.02	0.8	0.8	0.83	0.88	0.95	1.05
2911.95	0.8	0.8	0.83	0.88	0.95	1.05
2913.88	0.79	0.8	0.82	0.88	0.95	1.04
2915.8	0.79	0.79	0.82	0.88	0.95	1.04
2917.73	0.79	0.79	0.82	0.87	0.95	1.04
2919.66	0.79	0.79	0.82	0.87	0.95	1.04
2921.59	0.79	0.79	0.82	0.87	0.95	1.04
2923.52	0.79	0.79	0.82	0.87	0.95	1.04
2925.45	0.79	0.79	0.82	0.87	0.95	1.04
2927.37	0.79	0.79	0.82	0.87	0.94	1.04
2929.3	0.79	0.79	0.82	0.87	0.94	1.04
2931.23	0.79	0.79	0.82	0.87	0.94	1.04
2933.16	0.79	0.79	0.82	0.87	0.94	1.04
2935.09	0.79	0.79	0.82	0.87	0.94	1.04
2937.02	0.79	0.79	0.82	0.87	0.94	1.04
2938.95	0.79	0.79	0.82	0.87	0.94	1.04
2940.87	0.79	0.79	0.82	0.87	0.94	1.04
2942.8	0.79	0.79	0.82	0.87	0.94	1.04
2944.73	0.79	0.79	0.82	0.87	0.94	1.04
2946.66	0.79	0.79	0.82	0.87	0.94	1.04
2948.59	0.79	0.79	0.82	0.87	0.94	1.04
2950.52	0.79	0.78	0.81	0.87	0.94	1.03
2952.44	0.78	0.78	0.81	0.87	0.94	1.03
2954.37	0.78	0.78	0.81	0.87	0.94	1.03
2956.3	0.78	0.78	0.81	0.86	0.94	1.03
2958.23	0.78	0.78	0.81	0.86	0.94	1.03
2960.16	0.78	0.78	0.81	0.86	0.94	1.03
2962.09	0.78	0.78	0.81	0.86	0.94	1.03
2964.01	0.78	0.78	0.81	0.87	0.94	1.03
2965.94	0.78	0.78	0.81	0.87	0.94	1.04
2967.87	0.78	0.78	0.81	0.87	0.94	1.04
2969.8	0.78	0.78	0.82	0.87	0.94	1.04
2971.73	0.79	0.79	0.82	0.87	0.94	1.04
2973.66	0.79	0.79	0.82	0.87	0.94	1.04
2975.59	0.79	0.79	0.82	0.87	0.94	1.04
2977.51	0.79	0.79	0.82	0.87	0.94	1.04
2979.44	0.79	0.79	0.82	0.87	0.94	1.04
2981.37	0.79	0.79	0.82	0.87	0.94	1.04
2983.3	0.79	0.79	0.82	0.87	0.94	1.04
2985.23	0.79	0.79	0.82	0.87	0.94	1.04
2987.16	0.79	0.79	0.82	0.87	0.94	1.04
2989.08	0.79	0.79	0.82	0.87	0.95	1.04
2991.01	0.79	0.79	0.82	0.87	0.95	1.04
2992.94	0.79	0.79	0.82	0.87	0.95	1.04
2994.87	0.79	0.79	0.82	0.87	0.95	1.04
2996.8	0.79	0.79	0.82	0.87	0.94	1.04
2998.73	0.79	0.79	0.82	0.87	0.94	1.04
3000.66	0.79	0.79	0.82	0.87	0.95	1.04
3002.58	0.79	0.79	0.82	0.87	0.95	1.04
3004.51	0.79	0.79	0.82	0.87	0.95	1.04
3006.44	0.79	0.79	0.82	0.87	0.95	1.04
3008.37	0.79	0.79	0.82	0.87	0.95	1.04
3010.3	0.79	0.79	0.82	0.87	0.94	1.04
3012.23	0.79	0.79	0.82	0.87	0.94	1.04
3014.15	0.79	0.79	0.82	0.87	0.94	1.04
3016.08	0.79	0.79	0.82	0.87	0.94	1.04
3018.01	0.79	0.79	0.82	0.87	0.94	1.04
3019.94	0.79	0.79	0.82	0.87	0.94	1.04
3021.87	0.79	0.79	0.82	0.87	0.94	1.04
3023.8	0.79	0.79	0.82	0.87	0.94	1.04
3025.72	0.79	0.79	0.82	0.87	0.94	1.04
3027.65	0.79	0.79	0.82	0.87	0.94	1.04
3029.58	0.79	0.79	0.82	0.87	0.94	1.04
3031.51	0.79	0.79	0.82	0.87	0.94	1.04
3033.44	0.79	0.79	0.82	0.87	0.94	1.04
3035.37	0.79	0.79	0.82	0.87	0.94	1.04
3037.3	0.79	0.79	0.82	0.87	0.94	1.04
3039.22	0.79	0.79	0.82	0.87	0.94	1.04
3041.15	0.79	0.79	0.82	0.87	0.94	1.04
3043.08	0.79	0.79	0.82	0.87	0.94	1.04
3045.01	0.79	0.79	0.82	0.87	0.94	1.04
3046.94	0.79	0.79	0.82	0.87	0.94	1.04
3048.87	0.79	0.79	0.82	0.87	0.94	1.04
3050.79	0.79	0.79	0.81	0.87	0.94	1.04
3052.72	0.79	0.79	0.81	0.87	0.94	1.04
3054.65	0.78	0.78	0.81	0.87	0.94	1.04
3056.58	0.78	0.78	0.81	0.87	0.94	1.04
3058.51	0.78	0.78	0.81	0.86	0.94	1.03
3060.44	0.78	0.78	0.81	0.86	0.93	1.03
3062.37	0.78	0.78	0.81	0.86	0.93	1.03
3064.29	0.78	0.78	0.81	0.86	0.93	1.03
3066.22	0.78	0.78	0.81	0.86	0.93	1.03
3068.15	0.78	0.78	0.81	0.86	0.93	1.03
3070.08	0.77	0.78	0.81	0.86	0.93	1.03
3072.01	0.77	0.77	0.8	0.86	0.93	1.03
3073.94	0.77	0.77	0.8	0.86	0.93	1.02
3075.86	0.77	0.77	0.8	0.86	0.93	1.02
3077.79	0.77	0.77	0.8	0.86	0.93	1.02
3079.72	0.77	0.77	0.8	0.85	0.92	1.02
3081.65	0.77	0.77	0.8	0.85	0.92	1.02
3083.58	0.77	0.77	0.8	0.85	0.92	1.02
3085.51	0.77	0.77	0.8	0.85	0.92	1.02
3087.44	0.76	0.77	0.8	0.85	0.92	1.02
3089.36	0.76	0.77	0.8	0.85	0.92	1.01
3091.29	0.76	0.76	0.79	0.85	0.92	1.01
3093.22	0.76	0.76	0.79	0.85	0.92	1.01
3095.15	0.76	0.76	0.79	0.84	0.92	1.01
3097.08	0.76	0.76	0.79	0.84	0.91	1.01
3099.01	0.76	0.76	0.79	0.84	0.91	1.01
3100.93	0.76	0.76	0.79	0.84	0.91	1.01
3102.86	0.76	0.76	0.79	0.84	0.91	1.01
3104.79	0.76	0.76	0.79	0.84	0.91	1.01
3106.72	0.76	0.76	0.78	0.84	0.91	1.01
3108.65	0.76	0.75	0.78	0.84	0.91	1.01
3110.58	0.75	0.75	0.78	0.84	0.91	1.01
3112.5	0.75	0.75	0.78	0.84	0.91	1
3114.43	0.75	0.75	0.78	0.84	0.91	1
3116.36	0.75	0.75	0.78	0.84	0.91	1
3118.29	0.75	0.75	0.78	0.83	0.91	1
3120.22	0.75	0.75	0.78	0.83	0.9	1
3122.15	0.75	0.75	0.78	0.83	0.9	1
3124.08	0.75	0.75	0.78	0.83	0.9	1
3126	0.75	0.75	0.78	0.83	0.9	1
3127.93	0.75	0.75	0.78	0.83	0.9	1
3129.86	0.75	0.75	0.78	0.83	0.9	1
3131.79	0.75	0.75	0.78	0.83	0.9	1
3133.72	0.75	0.75	0.78	0.83	0.9	1
3135.65	0.75	0.75	0.78	0.83	0.9	1
3137.57	0.75	0.75	0.78	0.83	0.9	1
3139.5	0.75	0.75	0.78	0.83	0.9	1
3141.43	0.75	0.75	0.78	0.83	0.9	1
3143.36	0.75	0.75	0.78	0.83	0.9	1
3145.29	0.75	0.75	0.78	0.83	0.9	1
3147.22	0.75	0.75	0.78	0.83	0.9	1
3149.15	0.75	0.75	0.78	0.83	0.9	1
3151.07	0.75	0.75	0.78	0.83	0.9	1
3153	0.75	0.75	0.78	0.83	0.9	1
3154.93	0.75	0.75	0.78	0.83	0.9	1
3156.86	0.75	0.75	0.78	0.83	0.9	1
3158.79	0.75	0.75	0.78	0.83	0.9	1
3160.72	0.75	0.75	0.78	0.83	0.9	1
3162.64	0.75	0.75	0.78	0.83	0.9	1
3164.57	0.75	0.75	0.78	0.83	0.9	1
3166.5	0.75	0.75	0.78	0.83	0.9	1
3168.43	0.75	0.75	0.78	0.83	0.9	1
3170.36	0.75	0.75	0.78	0.83	0.9	1
3172.29	0.75	0.75	0.78	0.83	0.9	1
3174.21	0.75	0.75	0.78	0.83	0.9	1
3176.14	0.75	0.75	0.78	0.83	0.9	1
3178.07	0.75	0.75	0.78	0.83	0.9	1
3180	0.75	0.75	0.78	0.83	0.9	1
3181.93	0.75	0.75	0.78	0.83	0.9	1
3183.86	0.74	0.75	0.78	0.83	0.9	1
3185.79	0.74	0.74	0.78	0.83	0.9	1
3187.71	0.74	0.74	0.78	0.83	0.9	1
3189.64	0.74	0.75	0.78	0.83	0.9	1
3191.57	0.74	0.75	0.78	0.83	0.9	1
3193.5	0.74	0.75	0.78	0.83	0.9	1
3195.43	0.74	0.75	0.78	0.83	0.9	1
3197.36	0.74	0.75	0.78	0.83	0.9	1
3199.28	0.74	0.75	0.78	0.83	0.9	1
3201.21	0.74	0.75	0.78	0.83	0.9	1
3203.14	0.75	0.75	0.78	0.83	0.9	1
3205.07	0.75	0.75	0.78	0.83	0.9	1
3207	0.74	0.75	0.78	0.83	0.9	1
3208.93	0.74	0.75	0.78	0.83	0.9	1
3210.86	0.74	0.75	0.78	0.83	0.9	1
3212.78	0.75	0.75	0.78	0.83	0.9	1
3214.71	0.75	0.75	0.78	0.83	0.91	1
3216.64	0.75	0.75	0.78	0.83	0.91	1
3218.57	0.75	0.75	0.78	0.83	0.91	1
3220.5	0.75	0.75	0.78	0.84	0.91	1.01
3222.43	0.75	0.75	0.79	0.84	0.91	1.01
3224.35	0.75	0.75	0.79	0.84	0.91	1.01
3226.28	0.75	0.75	0.79	0.84	0.92	1.01
3228.21	0.75	0.76	0.79	0.85	0.92	1.02
3230.14	0.75	0.76	0.8	0.85	0.92	1.02
3232.07	0.75	0.76	0.8	0.85	0.93	1.02
3234	0.75	0.76	0.8	0.85	0.93	1.03
3235.93	0.75	0.76	0.8	0.86	0.93	1.03
3237.85	0.76	0.76	0.8	0.86	0.93	1.03
3239.78	0.76	0.77	0.81	0.86	0.94	1.04
3241.71	0.76	0.77	0.81	0.87	0.94	1.04
3243.64	0.76	0.77	0.81	0.87	0.94	1.04
3245.57	0.76	0.77	0.82	0.87	0.95	1.05
3247.5	0.76	0.78	0.82	0.88	0.95	1.05
3249.42	0.76	0.78	0.82	0.88	0.96	1.05
3251.35	0.76	0.78	0.83	0.89	0.96	1.06
3253.28	0.76	0.78	0.83	0.89	0.96	1.06
3255.21	0.76	0.78	0.83	0.89	0.96	1.06
3257.14	0.76	0.78	0.83	0.89	0.96	1.06
3259.07	0.76	0.78	0.83	0.89	0.97	1.07
3260.99	0.76	0.78	0.83	0.89	0.97	1.07
3262.92	0.76	0.78	0.83	0.89	0.97	1.07
3264.85	0.76	0.78	0.83	0.89	0.97	1.06
3266.78	0.76	0.78	0.83	0.89	0.96	1.06
3268.71	0.76	0.78	0.83	0.89	0.96	1.06
3270.64	0.76	0.77	0.82	0.88	0.96	1.05
3272.57	0.76	0.77	0.82	0.88	0.95	1.05
3274.49	0.75	0.77	0.81	0.87	0.94	1.04
3276.42	0.75	0.76	0.81	0.86	0.94	1.04
3278.35	0.75	0.76	0.8	0.86	0.93	1.03
3280.28	0.74	0.75	0.79	0.85	0.93	1.02
3282.21	0.74	0.75	0.79	0.85	0.92	1.02
3284.14	0.74	0.75	0.79	0.85	0.92	1.02
3286.06	0.74	0.75	0.8	0.85	0.93	1.03
3287.99	0.74	0.75	0.8	0.85	0.93	1.03
3289.92	0.74	0.75	0.79	0.85	0.93	1.03
3291.85	0.74	0.75	0.8	0.85	0.92	1.03
3293.78	0.74	0.76	0.8	0.85	0.93	1.03
3295.71	0.74	0.76	0.8	0.86	0.93	1.03
3297.64	0.75	0.76	0.81	0.86	0.94	1.04
3299.56	0.75	0.76	0.81	0.87	0.95	1.04
3301.49	0.75	0.77	0.82	0.88	0.95	1.05
3303.42	0.75	0.77	0.82	0.88	0.95	1.06
3305.35	0.75	0.77	0.82	0.88	0.95	1.06
3307.28	0.75	0.77	0.82	0.88	0.96	1.06
3309.21	0.75	0.77	0.82	0.88	0.96	1.06
3311.13	0.75	0.77	0.82	0.88	0.96	1.06
3313.06	0.75	0.77	0.82	0.88	0.95	1.06
3314.99	0.75	0.77	0.82	0.88	0.95	1.05
3316.92	0.74	0.76	0.81	0.87	0.95	1.05
3318.85	0.74	0.76	0.81	0.87	0.94	1.04
3320.78	0.74	0.76	0.81	0.86	0.94	1.03
3322.7	0.74	0.75	0.8	0.86	0.93	1.03
3324.63	0.73	0.75	0.79	0.85	0.93	1.02
3326.56	0.73	0.75	0.79	0.85	0.92	1.02
3328.49	0.73	0.74	0.78	0.84	0.91	1.01
3330.42	0.73	0.74	0.78	0.84	0.91	1.01
3332.35	0.73	0.73	0.77	0.83	0.9	1
3334.28	0.72	0.73	0.77	0.82	0.9	1
3336.2	0.72	0.73	0.76	0.82	0.89	0.99
3338.13	0.72	0.72	0.76	0.81	0.89	0.99
3340.06	0.72	0.72	0.76	0.81	0.88	0.98
3341.99	0.71	0.72	0.75	0.81	0.88	0.98
3343.92	0.71	0.72	0.75	0.81	0.88	0.98
3345.85	0.71	0.72	0.75	0.8	0.88	0.97
3347.77	0.71	0.71	0.75	0.8	0.88	0.97
3349.7	0.71	0.71	0.74	0.8	0.87	0.97
3351.63	0.71	0.71	0.74	0.8	0.87	0.97
3353.56	0.71	0.71	0.74	0.8	0.87	0.97
3355.49	0.71	0.71	0.74	0.79	0.87	0.97
3357.42	0.71	0.71	0.74	0.79	0.87	0.96
3359.35	0.71	0.71	0.74	0.79	0.87	0.96
3361.27	0.71	0.71	0.74	0.79	0.86	0.96
3363.2	0.71	0.71	0.74	0.79	0.86	0.96
3365.13	0.71	0.71	0.74	0.79	0.86	0.96
3367.06	0.71	0.71	0.74	0.79	0.86	0.96
3368.99	0.71	0.71	0.74	0.79	0.86	0.96
3370.92	0.71	0.71	0.74	0.79	0.86	0.96
3372.84	0.71	0.71	0.74	0.79	0.86	0.96
3374.77	0.71	0.71	0.74	0.79	0.86	0.96
3376.7	0.71	0.71	0.74	0.79	0.86	0.96
3378.63	0.71	0.71	0.74	0.79	0.86	0.96
3380.56	0.71	0.71	0.74	0.79	0.86	0.96
3382.49	0.71	0.71	0.74	0.79	0.86	0.96
3384.42	0.71	0.71	0.74	0.79	0.86	0.96
3386.34	0.71	0.71	0.74	0.79	0.86	0.96
3388.27	0.71	0.71	0.74	0.79	0.86	0.96
3390.2	0.71	0.71	0.74	0.79	0.86	0.96
3392.13	0.71	0.71	0.74	0.79	0.86	0.96
3394.06	0.71	0.71	0.74	0.79	0.87	0.96
3395.99	0.71	0.71	0.74	0.79	0.87	0.96
3397.91	0.71	0.71	0.74	0.79	0.87	0.96
3399.84	0.71	0.71	0.74	0.79	0.86	0.96
3401.77	0.71	0.71	0.74	0.79	0.86	0.96
3403.7	0.71	0.71	0.74	0.79	0.86	0.96
3405.63	0.71	0.71	0.74	0.79	0.87	0.96
3407.56	0.71	0.71	0.74	0.79	0.87	0.96
3409.48	0.71	0.71	0.74	0.79	0.87	0.96
3411.41	0.71	0.71	0.74	0.79	0.87	0.96
3413.34	0.71	0.71	0.74	0.79	0.87	0.96
3415.27	0.71	0.71	0.74	0.79	0.87	0.96
3417.2	0.71	0.71	0.74	0.79	0.87	0.96
3419.13	0.71	0.71	0.74	0.79	0.87	0.96
3421.06	0.71	0.71	0.74	0.79	0.87	0.96
3422.98	0.71	0.71	0.74	0.79	0.86	0.96
3424.91	0.71	0.71	0.74	0.79	0.86	0.96
3426.84	0.71	0.71	0.74	0.8	0.87	0.96
3428.77	0.71	0.71	0.74	0.8	0.87	0.96
3430.7	0.71	0.71	0.74	0.8	0.87	0.97
3432.63	0.71	0.71	0.74	0.8	0.87	0.97
3434.55	0.71	0.71	0.74	0.8	0.87	0.97
3436.48	0.71	0.71	0.74	0.8	0.87	0.97
3438.41	0.71	0.71	0.74	0.8	0.87	0.97
3440.34	0.71	0.71	0.74	0.8	0.87	0.97
3442.27	0.71	0.71	0.74	0.8	0.87	0.97
3444.2	0.72	0.72	0.74	0.8	0.87	0.97
3446.13	0.72	0.72	0.75	0.8	0.87	0.97
3448.05	0.72	0.72	0.75	0.8	0.87	0.97
3449.98	0.72	0.72	0.75	0.8	0.87	0.97
3451.91	0.72	0.72	0.75	0.8	0.87	0.97
3453.84	0.72	0.72	0.75	0.8	0.87	0.97
3455.77	0.72	0.72	0.75	0.8	0.87	0.97
3457.7	0.72	0.72	0.75	0.8	0.87	0.97
3459.62	0.72	0.72	0.75	0.8	0.87	0.97
3461.55	0.72	0.72	0.75	0.8	0.87	0.97
3463.48	0.72	0.72	0.75	0.8	0.87	0.97
3465.41	0.72	0.72	0.75	0.8	0.88	0.97
3467.34	0.72	0.72	0.75	0.8	0.88	0.97
3469.27	0.72	0.72	0.75	0.8	0.88	0.97
3471.19	0.72	0.72	0.75	0.8	0.87	0.97
3473.12	0.72	0.72	0.75	0.8	0.87	0.97
3475.05	0.72	0.72	0.75	0.8	0.88	0.98
3476.98	0.72	0.72	0.75	0.8	0.88	0.98
3478.91	0.72	0.72	0.75	0.81	0.88	0.98
3480.84	0.72	0.72	0.75	0.81	0.88	0.98
3482.77	0.72	0.72	0.75	0.81	0.88	0.98
3484.69	0.72	0.73	0.75	0.81	0.88	0.98
3486.62	0.72	0.72	0.76	0.81	0.88	0.98
3488.55	0.73	0.72	0.76	0.81	0.88	0.98
3490.48	0.73	0.72	0.76	0.81	0.88	0.98
3492.41	0.73	0.72	0.76	0.81	0.88	0.98
3494.34	0.73	0.73	0.76	0.81	0.88	0.98
3496.26	0.73	0.73	0.76	0.81	0.88	0.98
3498.19	0.73	0.73	0.76	0.81	0.88	0.98
3500.12	0.73	0.73	0.76	0.81	0.89	0.98
3502.05	0.73	0.73	0.76	0.81	0.89	0.98
3503.98	0.73	0.73	0.76	0.81	0.89	0.98
3505.91	0.73	0.73	0.76	0.81	0.89	0.98
3507.84	0.73	0.73	0.76	0.81	0.89	0.99
3509.76	0.73	0.73	0.76	0.81	0.89	0.99
3511.69	0.73	0.73	0.76	0.81	0.89	0.99
3513.62	0.73	0.73	0.76	0.81	0.89	0.99
3515.55	0.73	0.73	0.76	0.81	0.89	0.99
3517.48	0.73	0.73	0.76	0.82	0.89	0.99
3519.41	0.73	0.73	0.77	0.82	0.89	0.99
3521.33	0.74	0.74	0.77	0.82	0.89	0.99
3523.26	0.74	0.74	0.77	0.82	0.89	0.99
3525.19	0.74	0.74	0.77	0.82	0.89	0.99
3527.12	0.74	0.74	0.77	0.82	0.9	0.99
3529.05	0.74	0.74	0.77	0.82	0.9	0.99
3530.98	0.74	0.74	0.77	0.82	0.9	0.99
3532.91	0.74	0.74	0.77	0.82	0.9	0.99
3534.83	0.74	0.74	0.77	0.82	0.89	0.99
3536.76	0.74	0.74	0.77	0.82	0.9	0.99
3538.69	0.74	0.74	0.77	0.82	0.89	0.99
3540.62	0.74	0.74	0.77	0.82	0.9	0.99
3542.55	0.74	0.74	0.77	0.83	0.9	1
3544.48	0.74	0.75	0.78	0.83	0.9	1
3546.4	0.75	0.75	0.78	0.83	0.9	1
3548.33	0.75	0.75	0.78	0.83	0.9	1
3550.26	0.75	0.75	0.78	0.83	0.9	1
3552.19	0.75	0.75	0.78	0.83	0.9	1
3554.12	0.75	0.75	0.78	0.83	0.9	1
3556.05	0.75	0.75	0.78	0.83	0.9	1
3557.97	0.75	0.75	0.78	0.83	0.9	1
3559.9	0.75	0.75	0.78	0.83	0.91	1.01
3561.83	0.75	0.75	0.78	0.83	0.91	1.01
3563.76	0.75	0.76	0.78	0.84	0.91	1.01
3565.69	0.76	0.76	0.79	0.84	0.92	1.01
3567.62	0.76	0.76	0.79	0.84	0.92	1.01
3569.55	0.75	0.76	0.79	0.84	0.91	1.01
3571.47	0.75	0.75	0.78	0.84	0.91	1.01
3573.4	0.75	0.75	0.78	0.84	0.91	1.01
3575.33	0.75	0.76	0.78	0.84	0.91	1.01
3577.26	0.76	0.76	0.79	0.84	0.91	1.01
3579.19	0.76	0.76	0.79	0.84	0.91	1.01
3581.12	0.76	0.76	0.79	0.84	0.91	1.01
3583.04	0.76	0.76	0.79	0.84	0.91	1.01
3584.97	0.76	0.76	0.79	0.84	0.92	1.02
3586.9	0.76	0.76	0.79	0.85	0.92	1.02
3588.83	0.76	0.76	0.79	0.85	0.92	1.02
3590.76	0.76	0.76	0.79	0.85	0.92	1.02
3592.69	0.76	0.76	0.79	0.85	0.92	1.02
3594.62	0.77	0.76	0.79	0.85	0.92	1.02
3596.54	0.77	0.77	0.8	0.85	0.92	1.02
3598.47	0.77	0.77	0.8	0.85	0.92	1.02
3600.4	0.77	0.77	0.8	0.85	0.92	1.02
3602.33	0.77	0.77	0.8	0.85	0.92	1.02
3604.26	0.77	0.77	0.8	0.85	0.92	1.02
3606.19	0.77	0.77	0.8	0.85	0.93	1.03
3608.11	0.77	0.77	0.8	0.86	0.93	1.03
3610.04	0.77	0.78	0.81	0.86	0.93	1.03
3611.97	0.78	0.78	0.81	0.86	0.94	1.03
3613.9	0.78	0.78	0.81	0.86	0.94	1.03
3615.83	0.78	0.78	0.81	0.86	0.94	1.03
3617.76	0.78	0.78	0.81	0.86	0.94	1.03
3619.68	0.78	0.78	0.81	0.87	0.94	1.04
3621.61	0.78	0.78	0.81	0.86	0.93	1.04
3623.54	0.78	0.78	0.81	0.86	0.93	1.04
3625.47	0.78	0.78	0.81	0.86	0.94	1.03
3627.4	0.78	0.78	0.81	0.87	0.94	1.04
3629.33	0.79	0.79	0.82	0.87	0.94	1.04
3631.26	0.79	0.79	0.82	0.87	0.94	1.04
3633.18	0.79	0.79	0.82	0.87	0.94	1.04
3635.11	0.79	0.79	0.82	0.87	0.94	1.04
3637.04	0.79	0.79	0.82	0.87	0.94	1.04
3638.97	0.79	0.79	0.82	0.87	0.95	1.05
3640.9	0.8	0.79	0.82	0.88	0.95	1.05
3642.83	0.8	0.8	0.83	0.88	0.95	1.05
3644.75	0.8	0.8	0.83	0.88	0.95	1.05
3646.68	0.8	0.81	0.84	0.89	0.96	1.06
3648.61	0.81	0.81	0.84	0.89	0.96	1.06
3650.54	0.81	0.81	0.84	0.89	0.96	1.07
3652.47	0.81	0.81	0.84	0.89	0.96	1.06
3654.4	0.81	0.81	0.84	0.89	0.96	1.06
3656.33	0.81	0.81	0.84	0.89	0.97	1.06
3658.25	0.81	0.81	0.84	0.9	0.97	1.06
3660.18	0.82	0.81	0.84	0.9	0.97	1.07
3662.11	0.82	0.82	0.85	0.9	0.97	1.07
3664.04	0.82	0.82	0.85	0.91	0.98	1.07
3665.97	0.82	0.82	0.85	0.91	0.98	1.08
3667.9	0.83	0.83	0.86	0.91	0.98	1.08
3669.82	0.83	0.83	0.86	0.92	0.99	1.09
3671.75	0.84	0.83	0.87	0.92	0.99	1.09
3673.68	0.84	0.84	0.87	0.92	1	1.09
3675.61	0.84	0.84	0.87	0.93	1	1.1
3677.54	0.84	0.84	0.87	0.93	1	1.1
3679.47	0.84	0.84	0.87	0.93	1	1.1
3681.4	0.84	0.85	0.87	0.93	1	1.1
3683.32	0.85	0.85	0.88	0.93	1	1.1
3685.25	0.85	0.85	0.88	0.93	1.01	1.1
3687.18	0.85	0.85	0.88	0.94	1.01	1.11
3689.11	0.86	0.85	0.88	0.94	1.01	1.11
3691.04	0.86	0.86	0.89	0.94	1.01	1.11
3692.97	0.86	0.86	0.89	0.94	1.01	1.11
3694.89	0.86	0.86	0.89	0.94	1.02	1.11
3696.82	0.86	0.86	0.89	0.95	1.02	1.12
3698.75	0.86	0.86	0.9	0.95	1.02	1.12
3700.68	0.87	0.87	0.9	0.95	1.02	1.12
3702.61	0.87	0.87	0.9	0.95	1.02	1.13
3704.54	0.87	0.87	0.9	0.95	1.03	1.13
3706.46	0.88	0.88	0.9	0.96	1.03	1.13
3708.39	0.88	0.88	0.91	0.96	1.03	1.13
3710.32	0.88	0.88	0.91	0.97	1.04	1.14
3712.25	0.88	0.88	0.91	0.97	1.04	1.14
3714.18	0.89	0.89	0.92	0.97	1.04	1.14
3716.11	0.89	0.89	0.92	0.97	1.04	1.14
3718.04	0.89	0.89	0.92	0.97	1.05	1.14
3719.96	0.89	0.89	0.92	0.97	1.05	1.14
3721.89	0.89	0.89	0.92	0.97	1.05	1.15
3723.82	0.89	0.89	0.92	0.98	1.05	1.15
3725.75	0.89	0.89	0.93	0.98	1.05	1.15
3727.68	0.9	0.9	0.93	0.98	1.05	1.15
3729.61	0.9	0.9	0.93	0.98	1.06	1.15
3731.53	0.9	0.9	0.93	0.99	1.06	1.16
3733.46	0.91	0.91	0.94	0.99	1.06	1.16
3735.39	0.91	0.91	0.94	0.99	1.06	1.17
3737.32	0.91	0.91	0.94	0.99	1.06	1.17
3739.25	0.91	0.91	0.94	1	1.07	1.17
3741.18	0.91	0.91	0.94	1	1.07	1.17
3743.1	0.91	0.91	0.94	1	1.07	1.17
3745.03	0.92	0.91	0.94	1	1.07	1.17
3746.96	0.92	0.91	0.94	1	1.07	1.17
3748.89	0.92	0.91	0.94	1	1.07	1.17
3750.82	0.92	0.91	0.94	1	1.07	1.17
3752.75	0.92	0.91	0.94	1	1.07	1.17
3754.68	0.92	0.91	0.95	1	1.07	1.17
3756.6	0.92	0.91	0.95	1	1.07	1.17
3758.53	0.92	0.91	0.95	1	1.07	1.17
3760.46	0.92	0.92	0.95	1	1.07	1.17
3762.39	0.92	0.92	0.95	1	1.07	1.17
3764.32	0.92	0.92	0.95	1	1.07	1.17
3766.25	0.92	0.92	0.95	1	1.08	1.17
3768.17	0.92	0.92	0.95	1	1.08	1.17
3770.1	0.92	0.92	0.95	1	1.07	1.17
3772.03	0.92	0.92	0.95	1	1.07	1.17
3773.96	0.92	0.92	0.95	1.01	1.07	1.18
3775.89	0.92	0.92	0.95	1.01	1.08	1.18
3777.82	0.92	0.92	0.95	1.01	1.08	1.18
3779.75	0.92	0.92	0.95	1.01	1.08	1.18
3781.67	0.92	0.92	0.95	1.01	1.08	1.18
3783.6	0.93	0.92	0.95	1.01	1.08	1.18
3785.53	0.92	0.93	0.95	1.01	1.08	1.18
3787.46	0.92	0.92	0.96	1.01	1.08	1.18
3789.39	0.92	0.93	0.95	1.01	1.08	1.18
3791.32	0.93	0.93	0.95	1.01	1.08	1.18
3793.24	0.93	0.93	0.96	1.01	1.09	1.18
3795.17	0.93	0.93	0.96	1.01	1.09	1.19
3797.1	0.93	0.93	0.96	1.01	1.09	1.19
3799.03	0.93	0.93	0.97	1.01	1.09	1.19
3800.96	0.93	0.93	0.97	1.01	1.09	1.19
3802.89	0.93	0.93	0.96	1.01	1.09	1.19
3804.82	0.93	0.93	0.96	1.01	1.09	1.19
3806.74	0.93	0.93	0.96	1.01	1.09	1.19
3808.67	0.93	0.93	0.96	1.01	1.09	1.19
3810.6	0.93	0.94	0.97	1.02	1.09	1.19
3812.53	0.93	0.94	0.97	1.02	1.09	1.19
3814.46	0.93	0.94	0.97	1.02	1.09	1.19
3816.39	0.93	0.94	0.97	1.02	1.09	1.19
3818.31	0.93	0.94	0.97	1.02	1.09	1.19
3820.24	0.93	0.94	0.97	1.02	1.09	1.19
3822.17	0.93	0.94	0.97	1.02	1.09	1.19
3824.1	0.94	0.94	0.97	1.02	1.09	1.19
3826.03	0.94	0.94	0.97	1.02	1.1	1.19
3827.96	0.94	0.94	0.97	1.02	1.1	1.19
3829.89	0.94	0.94	0.97	1.02	1.1	1.19
3831.81	0.94	0.94	0.97	1.03	1.1	1.19
3833.74	0.94	0.94	0.97	1.03	1.1	1.19
3835.67	0.94	0.94	0.97	1.03	1.1	1.2
3837.6	0.94	0.94	0.97	1.03	1.1	1.2
3839.53	0.94	0.94	0.97	1.02	1.1	1.2
3841.46	0.94	0.94	0.97	1.02	1.1	1.2
3843.38	0.94	0.94	0.97	1.02	1.1	1.2
3845.31	0.94	0.94	0.97	1.03	1.1	1.2
3847.24	0.94	0.95	0.97	1.03	1.1	1.2
3849.17	0.95	0.95	0.98	1.03	1.1	1.2
3851.1	0.95	0.95	0.98	1.03	1.1	1.2
3853.03	0.94	0.94	0.97	1.03	1.1	1.2
3854.95	0.94	0.94	0.97	1.03	1.1	1.2
3856.88	0.94	0.94	0.97	1.03	1.1	1.2
3858.81	0.94	0.94	0.97	1.03	1.1	1.2
3860.74	0.94	0.95	0.97	1.03	1.11	1.2
3862.67	0.95	0.95	0.98	1.03	1.11	1.2
3864.6	0.95	0.95	0.98	1.03	1.11	1.2
3866.53	0.95	0.94	0.98	1.03	1.11	1.2
3868.45	0.95	0.94	0.98	1.03	1.1	1.2
3870.38	0.95	0.94	0.98	1.03	1.11	1.2
3872.31	0.95	0.95	0.98	1.03	1.11	1.2
3874.24	0.95	0.95	0.98	1.03	1.1	1.2
3876.17	0.95	0.95	0.98	1.03	1.1	1.2
3878.1	0.95	0.95	0.98	1.04	1.11	1.2
3880.02	0.95	0.95	0.98	1.04	1.11	1.21
3881.95	0.95	0.95	0.98	1.03	1.11	1.21
3883.88	0.95	0.95	0.98	1.03	1.11	1.2
3885.81	0.95	0.95	0.98	1.03	1.11	1.2
3887.74	0.95	0.95	0.98	1.03	1.11	1.2
3889.67	0.95	0.95	0.98	1.03	1.11	1.21
3891.59	0.95	0.95	0.98	1.03	1.11	1.21
3893.52	0.95	0.95	0.98	1.04	1.11	1.21
3895.45	0.95	0.95	0.98	1.04	1.11	1.21
3897.38	0.96	0.95	0.98	1.04	1.11	1.2
3899.31	0.96	0.95	0.99	1.04	1.11	1.2
3901.24	0.95	0.95	0.98	1.04	1.11	1.2
3903.17	0.95	0.95	0.98	1.04	1.11	1.21
3905.09	0.95	0.95	0.98	1.03	1.11	1.21
3907.02	0.95	0.95	0.98	1.03	1.11	1.2
3908.95	0.95	0.95	0.98	1.03	1.11	1.2
3910.88	0.95	0.95	0.98	1.03	1.11	1.2
3912.81	0.95	0.95	0.98	1.03	1.11	1.2
3914.74	0.95	0.95	0.98	1.03	1.11	1.2
3916.66	0.95	0.95	0.98	1.03	1.11	1.21
3918.59	0.95	0.95	0.98	1.04	1.11	1.21
3920.52	0.95	0.95	0.98	1.04	1.11	1.21
3922.45	0.95	0.95	0.98	1.04	1.11	1.21
3924.38	0.95	0.95	0.98	1.04	1.11	1.21
3926.31	0.95	0.95	0.98	1.04	1.11	1.21
3928.24	0.95	0.95	0.98	1.04	1.11	1.21
3930.16	0.95	0.95	0.99	1.04	1.11	1.21
3932.09	0.95	0.95	0.99	1.04	1.11	1.21
3934.02	0.95	0.95	0.98	1.04	1.11	1.21
3935.95	0.95	0.95	0.98	1.04	1.11	1.21
3937.88	0.96	0.95	0.98	1.04	1.11	1.21
3939.81	0.96	0.95	0.98	1.04	1.11	1.21
3941.73	0.96	0.95	0.99	1.04	1.11	1.21
3943.66	0.96	0.96	0.99	1.04	1.11	1.21
3945.59	0.96	0.95	0.99	1.04	1.11	1.21
3947.52	0.96	0.95	0.99	1.04	1.11	1.21
3949.45	0.96	0.96	0.99	1.04	1.11	1.21
3951.38	0.96	0.96	0.99	1.04	1.11	1.21
3953.31	0.96	0.96	0.98	1.04	1.11	1.21
3955.23	0.96	0.96	0.99	1.04	1.11	1.21
3957.16	0.96	0.96	0.99	1.04	1.11	1.21
3959.09	0.96	0.96	0.99	1.04	1.11	1.21
3961.02	0.96	0.96	0.99	1.04	1.11	1.21
3962.95	0.96	0.96	0.99	1.04	1.11	1.21
3964.88	0.96	0.96	0.99	1.04	1.11	1.21
3966.8	0.96	0.96	0.99	1.04	1.11	1.21
3968.73	0.96	0.96	0.99	1.04	1.11	1.21
3970.66	0.96	0.96	0.99	1.04	1.12	1.21
3972.59	0.96	0.96	0.99	1.04	1.12	1.21
3974.52	0.96	0.96	0.99	1.04	1.12	1.21
3976.45	0.96	0.96	0.99	1.04	1.12	1.21
3978.38	0.96	0.96	0.99	1.04	1.12	1.22
3980.3	0.96	0.96	0.99	1.04	1.12	1.22
3982.23	0.96	0.96	0.99	1.04	1.12	1.22
3984.16	0.96	0.96	0.99	1.04	1.12	1.22
3986.09	0.96	0.96	0.99	1.05	1.12	1.22
3988.02	0.96	0.96	0.99	1.05	1.12	1.22
3989.95	0.96	0.96	0.99	1.05	1.12	1.22
3991.87	0.96	0.96	0.99	1.05	1.12	1.22
3993.8	0.96	0.96	0.99	1.05	1.12	1.22
3995.73	0.96	0.96	1	1.05	1.12	1.22
3997.66	0.96	0.96	1	1.05	1.12	1.22
